# Supplementary material for: Diaqua­(nitrato-κ2 O,O′)[2-(1H-1,2,4-triazol-1-yl-κN 2)-1,10-phenanthroline-κ2 N,N′]cadmium(II) nitrate
Source: Acta Crystallogr Sect E Struct Rep Online. 2010 Oct 13;66(Pt 11):m1392. doi: 10.1107/S1600536810039735 (PMC3009023; doi:10.1107/S1600536810039735)
Supplement: Supplementary file 2 [file e-66-m1392-Isup2.hkl]

# 
# h,k,l, Fc-squared, Fo-squared, sigma(Fo-squared) and status flag 
# 
data_I
_shelx_title ' 71225am in P-1' 
_shelx_refln_list_code          4 
_shelx_F_calc_maximum      303.61 
_exptl_crystal_F_000       516.00 
_reflns_d_resolution_high  0.8180 
 
loop_ 
 _symmetry_equiv_pos_as_xyz 
 'x, y, z' 
 '-x, -y, -z' 
 
_cell_length_a     8.9934 
_cell_length_b     9.1995 
_cell_length_c    11.4603 
_cell_angle_alpha  88.334 
_cell_angle_beta   72.946 
_cell_angle_gamma  83.375 
 
_shelx_F_squared_multiplier     1.000 
 
loop_ 
 _refln_index_h 
 _refln_index_k 
 _refln_index_l 
 _refln_F_squared_calc 
 _refln_F_squared_meas 
 _refln_F_squared_sigma 
 _refln_observed_status 
   1   0   0      452.61      499.92     11.64 o 
   2   0   0      106.28      107.67      8.95 o 
   3   0   0      637.61      637.93     15.00 o 
   4   0   0      528.83      512.02     14.06 o 
   5   0   0     1678.90     1652.33     38.63 o 
   6   0   0     1842.33     1911.75     41.03 o 
   7   0   0       10.76       16.54      5.89 o 
   8   0   0      902.64      882.71     49.93 o 
   9   0   0      638.70      650.96     45.22 o 
  10   0   0        1.84        0.00     14.13 o 
 -10   1   0      427.29      384.36     43.33 o 
  -9   1   0       50.95       89.50     18.84 o 
  -8   1   0      682.88      719.73     46.16 o 
  -7   1   0     1043.06      976.71     34.56 o 
  -6   1   0      238.17      238.19     15.14 o 
  -5   1   0      952.27      978.05     29.93 o 
  -4   1   0     1201.43     1105.55     24.08 o 
  -3   1   0       96.44       87.61      6.00 o 
  -2   1   0     2873.78     3248.15     56.11 o 
  -1   1   0      114.28      144.20     11.56 o 
   0   1   0        6.55        9.42      2.83 o 
   1   1   0    11991.42    12318.38    357.04 o 
   2   1   0     1133.47     1248.23     43.33 o 
   3   1   0      229.74      217.62     14.13 o 
   4   1   0     2719.82     2775.57     63.94 o 
   5   1   0     1787.55     1767.06     45.63 o 
   6   1   0      115.08      111.52     10.31 o 
   7   1   0     1557.08     1578.78     46.44 o 
   8   1   0       17.63       13.19     10.36 o 
   9   1   0        8.40       16.96     12.25 o 
  10   1   0      283.54      355.16     39.57 o 
 -10   2   0        4.46       28.26     15.07 o 
  -9   2   0      348.56      469.15     45.22 o 
  -8   2   0      419.62      441.83     39.57 o 
  -7   2   0       13.08       21.13      7.47 o 
  -6   2   0     2042.63     2073.56     56.95 o 
  -5   2   0      662.72      707.87     25.64 o 
  -4   2   0      182.65      160.06      7.32 o 
  -3   2   0     9136.77    10383.69    172.17 o 
  -2   2   0     2164.08     2463.22     44.43 o 
  -1   2   0     1123.63     1232.28     29.78 o 
   0   2   0     7046.82     7760.70    230.80 o 
   1   2   0     1142.67     1195.47     42.39 o 
   2   2   0     1528.92     1537.44     53.70 o 
   3   2   0     1466.65     1474.32     53.70 o 
   4   2   0      531.17      519.08     26.38 o 
   5   2   0     1192.47     1204.90     49.93 o 
   6   2   0     3334.37     3235.23     78.94 o 
   7   2   0       13.15       26.41      6.56 o 
   8   2   0     1687.63     1723.03     75.36 o 
   9   2   0       65.96       78.19     16.96 o 
  10   2   0       21.82       28.26     15.07 o 
  -9   3   0      166.09      166.74     28.26 o 
  -8   3   0       50.00       42.39     16.02 o 
  -7   3   0      549.56      540.89     25.88 o 
  -6   3   0        2.10       12.35      5.89 o 
  -5   3   0     1609.51     1610.24     53.70 o 
  -4   3   0     4366.57     4635.55     83.04 o 
  -3   3   0     2507.83     2965.34     55.17 o 
  -2   3   0     4811.89     5721.13    178.99 o 
  -1   3   0     1047.06     1094.67     44.28 o 
   0   3   0       73.83       97.97     12.25 o 
   1   3   0       34.31       49.93      8.48 o 
   2   3   0      607.88      578.43     28.26 o 
   3   3   0        2.72       11.30      5.65 o 
   4   3   0     3674.15     3662.73    120.58 o 
   5   3   0     1484.42     1317.94     52.76 o 
   6   3   0        2.75       13.19      8.48 o 
   7   3   0      306.71      295.65     18.33 o 
   8   3   0      140.14      174.28     24.49 o 
  10   3   0      200.99      239.28     32.03 o 
  -9   4   0      286.03      295.81     37.68 o 
  -8   4   0      279.47      353.27     39.57 o 
  -7   4   0      177.38      181.80     26.38 o 
  -6   4   0     1614.38     1438.13     46.26 o 
  -5   4   0      509.81      475.74     31.09 o 
  -4   4   0     1196.36     1096.56     51.81 o 
  -3   4   0     3749.78     3818.17    130.00 o 
  -1   4   0       10.83        3.77      5.65 o 
   0   4   0     2704.75     2525.66     89.50 o 
   1   4   0     1679.15     1566.65     60.29 o 
   2   4   0     2095.15     2021.66     74.42 o 
   3   4   0     6868.81     6740.44    211.02 o 
   4   4   0      457.88      453.13     27.32 o 
   5   4   0     2368.22     2336.31     86.67 o 
   6   4   0      976.04      878.94     43.33 o 
   7   4   0       61.28       51.49      9.50 o 
   8   4   0      394.75      337.26     33.91 o 
   9   4   0      291.84      329.72     35.80 o 
  -7   5   0      874.87      780.03     46.16 o 
  -6   5   0       83.57       59.35     14.13 o 
  -5   5   0     1007.99      948.66     50.87 o 
  -4   5   0     1680.26     1647.66     72.54 o 
  -3   5   0      305.69      340.08     26.38 o 
  -2   5   0     1962.31     2126.23     83.84 o 
  -1   5   0     1615.07     1753.17     72.54 o 
   0   5   0       17.95       35.80     11.30 o 
   1   5   0     2517.40     2483.27     91.38 o 
   2   5   0     2386.85     2401.31     89.50 o 
   3   5   0       54.35       55.58     13.19 o 
   4   5   0      691.61      610.46     35.80 o 
   5   5   0     1078.03     1037.21     49.93 o 
   6   5   0      650.91      633.06     37.68 o 
   8   5   0      119.79      155.44     26.38 o 
   9   5   0       17.57       27.32     13.19 o 
  -7   6   0      101.53       86.67     17.90 o 
  -6   6   0     1009.56      843.14     50.87 o 
  -5   6   0      539.61      551.11     38.62 o 
  -4   6   0       53.76       67.83     16.96 o 
  -3   6   0      593.33      574.66     39.57 o 
  -2   6   0      280.15      309.94     31.09 o 
  -1   6   0      449.13      462.55     33.91 o 
   0   6   0     3785.47     3342.43    122.47 o 
   1   6   0      416.99      388.13     29.20 o 
   2   6   0     1683.94     1544.04     67.83 o 
   3   6   0     2605.37     2049.92     83.84 o 
   4   6   0      410.95      437.12     32.03 o 
   5   6   0      348.81      325.01     31.09 o 
   6   6   0      435.44      473.86     33.91 o 
   8   6   0      161.69      175.22     29.20 o 
   9   6   0      224.40      235.52     32.97 o 
  -7   7   0      607.03      504.94     39.57 o 
  -6   7   0      146.56      154.50     26.38 o 
  -5   7   0      197.16      209.14     29.20 o 
  -4   7   0      586.44      612.34     43.33 o 
  -3   7   0       30.68       36.74     13.19 o 
  -2   7   0      358.79      336.32     34.86 o 
  -1   7   0     1395.63     1355.63     67.83 o 
   0   7   0       19.66       29.20     14.13 o 
   1   7   0     1098.84     1023.08     55.58 o 
   2   7   0      187.29      195.01     26.38 o 
   3   7   0        1.96        8.48     11.30 o 
   4   7   0      666.92      600.09     40.51 o 
   5   7   0      382.09      498.35     37.68 o 
   6   7   0        1.36        0.94     12.25 o 
   8   7   0      134.25      137.54     25.44 o 
  -6   8   0      514.14      507.77     41.45 o 
  -5   8   0      387.75      399.43     41.45 o 
  -4   8   0        8.50       16.96     12.25 o 
  -3   8   0      539.43      582.19     44.28 o 
  -2   8   0      847.91      856.33     54.64 o 
  -1   8   0      453.94      459.73     38.62 o 
   0   8   0      876.53      903.44     54.64 o 
   1   8   0      283.27      296.75     35.80 o 
   2   8   0      219.84      264.72     33.91 o 
   3   8   0      213.09      198.77     30.15 o 
   4   8   0      350.56      308.05     34.86 o 
   5   8   0      251.90      238.34     32.03 o 
   6   8   0      408.89      407.91     39.57 o 
   8   8   0      101.25       55.58     20.73 o 
  -5   9   0      188.94      252.47     36.74 o 
  -4   9   0      336.37      341.03     41.45 o 
  -3   9   0        0.93       17.90     13.19 o 
  -2   9   0      421.10      497.41     48.99 o 
  -1   9   0     2348.06     2214.78    102.68 o 
   0   9   0       19.05       17.90     15.07 o 
   1   9   0      185.89      227.04     35.80 o 
   2   9   0      297.70      348.56     40.51 o 
   3   9   0        5.44       18.84     15.07 o 
   4   9   0      317.52      280.73     36.74 o 
   5   9   0      193.60      202.54     32.03 o 
   6   9   0        5.30       19.78     13.19 o 
  -3  10   0      168.79      248.70     38.62 o 
  -2  10   0       63.42       88.55     24.49 o 
  -1  10   0      252.75      365.52     47.10 o 
   0  10   0      588.38      604.80     48.99 o 
   1  10   0      134.74      130.00     28.26 o 
   2  10   0       35.38       41.45     18.84 o 
   3  10   0      432.20      473.86     48.99 o 
   4  10   0      106.83      121.53     26.38 o 
   5  10   0      126.95      195.95     32.03 o 
  -1  11   0      148.28      176.17     32.97 o 
   0  11   0        7.73       41.45     17.90 o 
   1  11   0       75.16      130.95     31.09 o 
   2  11   0      184.94      180.88     33.91 o 
   3  11   0        0.58        0.00     14.13 o 
  -2 -11   1        3.72       30.15     18.84 o 
  -1 -11   1      126.63      181.82     32.97 o 
   0 -11   1       18.04       27.32     17.90 o 
  -5 -10   1      217.74      225.15     34.86 o 
  -4 -10   1      138.99      135.66     27.32 o 
  -3 -10   1       61.89       89.50     22.61 o 
  -2 -10   1      225.24      249.65     36.74 o 
  -1 -10   1       33.13       62.18     21.67 o 
   0 -10   1       77.14      110.22     26.38 o 
   1 -10   1      557.06      599.15     48.99 o 
   2 -10   1       48.04       88.55     25.44 o 
   3 -10   1      198.78      323.13     44.28 o 
  -5  -9   1        5.60        0.00     11.30 o 
  -4  -9   1      426.15      387.19     41.45 o 
  -3  -9   1      588.03      572.77     44.28 o 
  -2  -9   1        9.06       23.55     14.13 o 
  -1  -9   1      275.97      362.69     42.39 o 
   0  -9   1       10.12       11.30     12.25 o 
   1  -9   1      207.08      296.75     39.57 o 
   2  -9   1     2270.41     2326.89    108.34 o 
   3  -9   1      380.11      386.24     44.28 o 
   4  -9   1       64.17       84.79     20.73 o 
   5  -9   1      284.03      306.17     39.57 o 
  -7  -8   1      333.79      362.69     42.39 o 
  -5  -8   1      260.73      258.12     32.97 o 
  -4  -8   1       74.00       71.60     17.90 o 
  -3  -8   1      330.99      350.45     36.74 o 
  -2  -8   1      940.87      841.26     51.81 o 
  -1  -8   1      216.72      237.40     32.97 o 
   0  -8   1      744.68      845.03     53.70 o 
   1  -8   1     1049.68      890.25     54.64 o 
   2  -8   1      932.61      911.91     57.47 o 
   3  -8   1      907.05      851.62     54.64 o 
   4  -8   1      474.51      504.00     47.10 o 
   5  -8   1        6.99        0.00     10.36 o 
   6  -8   1      274.39      233.63     32.97 o 
  -8  -7   1        1.71       25.44     16.02 o 
  -7  -7   1      417.57      560.53     45.22 o 
  -6  -7   1      462.10      471.97     34.86 o 
  -5  -7   1       54.14       86.67     19.78 o 
  -4  -7   1      380.27      355.16     33.91 o 
  -3  -7   1      358.09      355.16     33.91 o 
  -2  -7   1       23.53       39.57     14.13 o 
  -1  -7   1     1791.23     1642.95     75.36 o 
   0  -7   1      877.88      870.46     51.81 o 
   1  -7   1      519.53      559.58     40.51 o 
   2  -7   1     1155.94     1245.40     65.00 o 
   3  -7   1      184.79      210.08     29.20 o 
   4  -7   1      450.54      452.19     37.68 o 
   5  -7   1      784.17      715.02     48.99 o 
   6  -7   1      201.49      210.08     30.15 o 
   7  -7   1       25.84       52.76     15.07 o 
  -9  -6   1       33.59       83.84     21.67 o 
  -8  -6   1      216.52      308.05     37.68 o 
  -7  -6   1      204.07      276.02     35.80 o 
  -6  -6   1       25.45       47.18     22.61 o 
  -5  -6   1      455.34      446.54     32.03 o 
  -4  -6   1      190.06      169.57     21.67 o 
  -3  -6   1      867.99      802.64     43.33 o 
  -2  -6   1     1808.67     1512.01     65.94 o 
  -1  -6   1     3443.81     3491.28    125.29 o 
   0  -6   1      338.58      321.24     27.32 o 
   1  -6   1     1709.36     1730.57     76.31 o 
   2  -6   1      108.01      142.25     22.61 o 
   3  -6   1      326.67      323.13     32.03 o 
   4  -6   1      336.15      372.11     35.80 o 
   5  -6   1        0.12        3.77      8.48 o 
   6  -6   1      735.01      686.76     44.28 o 
   7  -6   1      615.44      584.08     41.45 o 
  -9  -5   1      293.57      304.29     37.68 o 
  -8  -5   1       54.15       81.96     20.73 o 
  -7  -5   1      187.34      193.12     29.20 o 
  -6  -5   1      144.75      144.12     27.32 o 
  -5  -5   1      130.97      150.73     19.78 o 
  -4  -5   1     1355.57     1159.68     51.81 o 
  -3  -5   1     2689.23     2666.97     97.03 o 
  -2  -5   1      468.00      486.10     30.15 o 
  -1  -5   1     1672.11     1611.87     65.94 o 
   0  -5   1     4236.34     4434.28    149.79 o 
   1  -5   1      148.25      134.71     19.78 o 
   2  -5   1     1729.15     1916.15     78.19 o 
   3  -5   1      278.82      268.49     26.38 o 
   4  -5   1        0.48        0.00      6.59 o 
   5  -5   1     1579.34     1644.84     74.42 o 
   6  -5   1      646.68      581.25     38.62 o 
   7  -5   1      379.31      337.26     32.97 o 
   8  -5   1      342.68      376.82     35.80 o 
  -9  -4   1       27.84       12.25     14.13 o 
  -8  -4   1      558.83      576.54     41.45 o 
  -7  -4   1      364.47      415.45     37.68 o 
  -6  -4   1       35.45       42.50      9.04 o 
  -5  -4   1     1761.33     1676.16     50.40 o 
  -4  -4   1     1338.12     1238.81     51.81 o 
  -3  -4   1     1383.63     1305.70     52.76 o 
  -2  -4   1     3683.40     3401.78    113.99 o 
  -1  -4   1     1531.20     1456.43     57.47 o 
   0  -4   1      505.91      481.39     28.26 o 
   1  -4   1     2509.76     2479.50     89.50 o 
   2  -4   1      638.44      717.85     37.68 o 
   3  -4   1     1216.21     1343.38     58.41 o 
   4  -4   1     5310.54     5745.63    189.35 o 
   5  -4   1       82.57       78.19     16.96 o 
   6  -4   1      446.01      429.58     31.09 o 
   7  -4   1     1799.70     1556.28     72.54 o 
   8  -4   1       19.93       17.90     10.36 o 
 -10  -3   1       71.29       63.12     18.84 o 
  -8  -3   1      145.16      148.85     23.55 o 
  -7  -3   1      420.12      452.19     32.97 o 
  -6  -3   1     1808.06     1662.46     47.46 o 
  -5  -3   1       27.12       27.96      6.30 o 
  -4  -3   1     5626.45     5592.07    174.28 o 
  -3  -3   1     2582.10     2408.85     81.96 o 
  -2  -3   1       69.06       69.71     10.36 o 
  -1  -3   1     2315.02     2323.12     79.13 o 
   0  -3   1     1212.08     1234.10     48.05 o 
   1  -3   1       73.68       78.19     11.30 o 
   2  -3   1     8086.68     9268.93    281.68 o 
   3  -3   1     1209.96     1313.23     54.64 o 
   4  -3   1      875.97      975.97     46.16 o 
   5  -3   1     2166.31     2224.52     59.28 o 
   6  -3   1      431.52      439.50     21.98 o 
   7  -3   1      425.50      377.46     32.97 o 
   8  -3   1      935.59      914.38     41.45 o 
   9  -3   1       36.58       25.44     15.07 o 
 -10  -2   1      224.23      281.68     35.80 o 
  -9  -2   1      460.55      517.19     39.57 o 
  -7  -2   1      677.65      753.65     41.45 o 
  -6  -2   1      883.20      868.80     37.68 o 
  -5  -2   1     3520.34     3511.54     82.25 o 
  -4  -2   1     3791.70     4178.98    133.77 o 
  -3  -2   1      121.08      133.98      8.48 o 
  -2  -2   1     2192.04     2215.73     71.60 o 
  -1  -2   1     3533.41     3701.36    113.99 o 
   0  -2   1     2498.36     2589.72     82.90 o 
   1  -2   1    13361.88    14508.68    424.87 o 
   2  -2   1     3624.03     4066.88    129.06 o 
   3  -2   1     3695.69     4374.81     96.12 o 
   4  -2   1     2834.85     2746.08     65.86 o 
   5  -2   1      280.02      309.00     16.31 o 
   6  -2   1      776.77      751.32     28.64 o 
   7  -2   1      681.15      664.35     27.98 o 
   8  -2   1       24.32       34.04     33.44 o 
   9  -2   1      243.79      267.55     33.91 o 
  10  -2   1      253.09      264.72     33.91 o 
 -10  -1   1       28.12       37.68     16.02 o 
  -9  -1   1      539.19      637.78     45.22 o 
  -8  -1   1       31.93       51.81     16.02 o 
  -7  -1   1       93.64      103.96     11.94 o 
  -6  -1   1     1623.52     1606.10     43.63 o 
  -5  -1   1      263.16      266.78     12.98 o 
  -4  -1   1     2890.14     2891.68     69.71 o 
  -3  -1   1     1410.74     1449.48     35.60 o 
  -2  -1   1     4217.36     4508.70    134.71 o 
  -1  -1   1      171.39      140.80      9.89 o 
   0  -1   1     6837.71     7673.63    156.16 o 
   1  -1   1      832.06      973.34     47.57 o 
   2  -1   1    12628.69    14169.92    281.84 o 
   3  -1   1     1624.45     1755.82     32.89 o 
   4  -1   1     5007.66     5704.41     97.70 o 
   5  -1   1      270.02      244.60      9.53 o 
   6  -1   1      889.66      877.27     42.39 o 
   7  -1   1      149.50      166.41     15.64 o 
   8  -1   1     1253.41     1276.24     43.28 o 
   9  -1   1      113.96      136.60     23.55 o 
  10  -1   1       46.22       84.79     20.73 o 
 -10   0   1      327.28      316.53     39.57 o 
  -9   0   1       38.86       81.96     19.78 o 
  -8   0   1     1297.19     1220.91     63.12 o 
  -7   0   1      835.23      775.32     45.22 o 
  -6   0   1      139.56      146.26      9.71 o 
  -5   0   1     2528.39     2517.73     49.48 o 
  -4   0   1     1276.54     1356.46     34.30 o 
  -3   0   1      243.12      263.80     12.72 o 
  -2   0   1     8460.00     9146.20    186.49 o 
  -1   0   1        2.19        3.30      2.83 o 
   0   0   1     1096.26     1181.62     25.98 o 
   1   0   1    15155.74    16593.64    267.07 o 
   2   0   1     6781.56     7576.35    152.19 o 
   3   0   1      162.14      175.95     11.30 o 
   4   0   1     4518.03     4563.76     98.79 o 
   5   0   1      270.17      272.09     10.12 o 
   6   0   1      392.33      370.79     13.29 o 
   7   0   1      646.99      591.22     24.97 o 
   8   0   1        1.35        5.18      6.66 o 
   9   0   1      635.83      684.88     45.22 o 
  10   0   1      496.49      468.20     44.28 o 
 -10   1   1       82.09       87.61     20.73 o 
  -9   1   1      432.69      492.70     46.16 o 
  -8   1   1      505.10      553.93     40.51 o 
  -7   1   1       98.73      169.57     25.44 o 
  -6   1   1     1168.83     1226.56     40.98 o 
  -5   1   1      338.26      365.22     13.02 o 
  -4   1   1     4735.82     5066.19     88.82 o 
  -3   1   1     5962.57     6044.30    102.74 o 
  -2   1   1      539.25      576.25     13.58 o 
  -1   1   1     3726.01     4125.82     69.38 o 
   0   1   1    13130.19    14969.49    294.45 o 
   1   1   1      141.80       80.86      7.64 o 
   2   1   1     6631.60     7681.56    228.92 o 
   3   1   1      303.98      316.53     17.90 o 
   4   1   1       12.88       15.07      6.59 o 
   5   1   1     3664.93     3597.73    120.58 o 
   6   1   1     3150.72     3211.82     62.32 o 
   7   1   1      121.04      116.95      9.83 o 
   8   1   1      547.36      531.60     24.92 o 
   9   1   1       15.36       24.49     12.25 o 
  10   1   1      422.50      420.16     40.51 o 
  -9   2   1       38.45       32.03     16.02 o 
  -8   2   1     1491.66     1457.37     72.54 o 
  -7   2   1     1483.64     1592.08     72.54 o 
  -6   2   1        0.19       14.91      5.40 o 
  -5   2   1      631.21      658.43     18.53 o 
  -4   2   1       88.94       76.95      6.34 o 
  -3   2   1     3083.08     3586.17     64.49 o 
  -2   2   1    12687.68    14077.87    230.00 o 
  -1   2   1      759.47      897.79     19.18 o 
   0   2   1     7839.92     8591.98    176.78 o 
   1   2   1    11289.38    12428.61    364.58 o 
   3   2   1       44.19       41.45      8.48 o 
   4   2   1     4483.74     4614.21    148.85 o 
   5   2   1      286.66      273.20     20.73 o 
   6   2   1     1325.21     1286.85     55.58 o 
   7   2   1     1011.51      998.91     33.95 o 
   8   2   1        8.85       24.96      7.33 o 
   9   2   1      290.44      337.26     34.86 o 
  10   2   1      293.95      290.15     34.86 o 
  -9   3   1      260.79      252.47     34.86 o 
  -8   3   1       48.26       18.84     11.30 o 
  -7   3   1      212.49      183.70     26.38 o 
  -6   3   1     1798.77     1816.54     52.93 o 
  -5   3   1       82.51       80.22     10.83 o 
  -4   3   1     3439.43     3548.62     71.31 o 
  -3   3   1      540.54      515.98     14.97 o 
  -2   3   1     2776.78     3190.75     58.48 o 
  -1   3   1      778.72      754.67     22.53 o 
   0   3   1     4066.56     4099.02     90.17 o 
   1   3   1      741.87      770.61     33.91 o 
   2   3   1     3883.37     3821.00    123.41 o 
   3   3   1     1139.91     1089.02     45.22 o 
   5   3   1     1494.51     1443.24     60.29 o 
   6   3   1      823.10      841.26     43.33 o 
   7   3   1      243.39      265.66     26.38 o 
   8   3   1      610.18      638.66     28.30 o 
   9   3   1        7.75       28.26     12.25 o 
  10   3   1        2.06        0.00     12.25 o 
  -9   4   1        2.94       14.13     16.02 o 
  -8   4   1      390.10      382.48     41.45 o 
  -7   4   1      431.55      410.74     39.57 o 
  -6   4   1      343.94      337.46     20.36 o 
  -5   4   1     1893.03     1848.81     53.62 o 
  -4   4   1      437.24      430.77     32.03 o 
  -3   4   1     1039.03     1102.82     31.89 o 
  -2   4   1     3264.32     3391.66     78.39 o 
  -1   4   1     1846.10     2011.99     50.42 o 
   0   4   1     1860.90     1755.06     66.89 o 
   1   4   1     6495.24     6754.57    211.02 o 
   2   4   1      442.14      479.51     28.26 o 
   3   4   1        3.07        6.59      6.59 o 
   4   4   1     1570.73     1474.32     61.23 o 
   5   4   1       22.73        2.83      7.54 o 
   6   4   1     1320.52     1271.78     56.52 o 
   7   4   1      670.35      517.19     32.97 o 
   8   4   1       19.90       15.07     12.25 o 
  10   4   1        6.38        0.00     11.30 o 
  -6   5   1     1289.92     1312.29     62.18 o 
  -5   5   1      113.26      155.44     21.67 o 
  -4   5   1      802.71      780.03     43.33 o 
  -3   5   1     1903.06     2004.37     52.68 o 
  -2   5   1      382.35      375.88     27.32 o 
  -1   5   1      756.86      744.23     40.51 o 
   0   5   1     3208.33     3326.42    116.82 o 
   1   5   1        9.69        3.77      6.59 o 
   2   5   1     2188.48     2113.98     81.02 o 
   3   5   1     1763.56     1744.70     71.60 o 
   4   5   1       49.22       70.65     14.13 o 
   5   5   1      764.77      713.14     40.51 o 
   6   5   1      521.87      455.96     32.03 o 
   7   5   1       70.07       79.13     16.96 o 
   9   5   1      208.35      236.46     32.03 o 
  -6   6   1       15.54       31.09     11.30 o 
  -5   6   1     2639.96     2419.21     98.92 o 
  -4   6   1      353.69      332.55     32.03 o 
  -3   6   1       29.84       32.97     13.19 o 
  -2   6   1     2679.07     2801.69    108.34 o 
  -1   6   1      595.29      590.67     38.62 o 
   0   6   1     1532.07     1206.78     58.41 o 
   1   6   1     2910.48     2409.79     94.21 o 
   2   6   1       81.22       95.15     18.84 o 
   3   6   1      867.35      766.84     43.33 o 
   4   6   1      771.83      783.79     45.22 o 
   5   6   1       41.21       69.71     16.96 o 
   6   6   1      543.92      610.46     39.57 o 
   7   6   1      389.33      379.65     31.09 o 
   9   6   1      136.92      178.05     28.26 o 
  -6   7   1      352.25      355.16     35.80 o 
  -5   7   1      251.42      193.12     28.26 o 
  -4   7   1      451.31      401.32     32.97 o 
  -3   7   1      950.87      955.25     54.64 o 
  -2   7   1       40.59       34.86     14.13 o 
  -1   7   1     1047.52     1055.11     58.41 o 
   0   7   1      944.70      897.78     51.81 o 
   1   7   1        7.77       23.55     12.25 o 
   2   7   1     1342.55     1261.42     63.12 o 
   3   7   1      226.91      200.66     28.26 o 
   4   7   1        0.71        6.59     12.25 o 
   5   7   1      763.17      739.52     47.10 o 
   6   7   1      411.27      417.33     34.86 o 
   7   7   1       92.73      117.76     23.55 o 
   9   7   1       39.99       48.05     17.90 o 
  -6   8   1       12.49       23.55     12.25 o 
  -5   8   1      504.67      503.06     40.51 o 
  -4   8   1      455.88      462.55     37.68 o 
  -3   8   1       38.95       49.93     16.02 o 
  -2   8   1      448.08      470.09     43.33 o 
  -1   8   1       58.50       83.84     21.67 o 
   0   8   1      200.33      220.44     31.09 o 
   1   8   1      749.10      699.95     48.05 o 
   2   8   1       40.37       86.67     20.73 o 
   3   8   1      992.36      916.63     54.64 o 
   4   8   1      439.41      451.25     37.68 o 
   5   8   1      139.75      159.21     28.26 o 
   6   8   1      139.91      186.53     30.15 o 
   7   8   1      154.00      136.60     25.44 o 
  -5   9   1        2.58       21.67     13.19 o 
  -4   9   1      325.62      384.36     42.39 o 
  -3   9   1      533.02      571.83     45.22 o 
  -2   9   1       77.76      114.93     26.38 o 
  -1   9   1      289.25      364.58     42.39 o 
   0   9   1      375.82      430.52     45.22 o 
   1   9   1      100.23      117.76     26.38 o 
   2   9   1      186.04      214.79     32.97 o 
   3   9   1      309.84      302.40     37.68 o 
   4   9   1        2.83       16.02     15.07 o 
   5   9   1      284.68      399.43     43.33 o 
   6   9   1      111.13      132.83     26.38 o 
   7   9   1       22.84       41.45     18.84 o 
  -3  10   1       59.68       88.55     21.67 o 
  -2  10   1      293.23      309.00     41.45 o 
  -1  10   1      401.79      402.26     48.05 o 
   0  10   1      507.26      555.82     46.16 o 
   1  10   1      279.51      285.44     41.45 o 
   2  10   1      173.40      128.12     28.26 o 
   3  10   1      160.34      143.19     30.15 o 
   4  10   1      329.36      300.52     40.51 o 
   5  10   1       76.80       53.70     19.78 o 
   6  10   1       37.31       74.42     21.67 o 
   0  11   1      796.00      746.11     58.41 o 
   1  11   1      186.54      198.77     37.68 o 
   3  11   1       89.47       94.21     27.32 o 
  -1 -11   2        2.15        0.00     14.13 o 
   0 -11   2      220.51      291.10     44.28 o 
  -5 -10   2        5.28        0.00     11.30 o 
  -4 -10   2      243.17      283.99     26.82 o 
  -3 -10   2       27.33       30.15     16.96 o 
  -2 -10   2      264.74      292.04     39.57 o 
  -1 -10   2      278.30      319.36     41.45 o 
   0 -10   2       26.47       40.51     16.02 o 
   1 -10   2      185.74      211.96     34.86 o 
   2 -10   2      280.20      303.34     42.39 o 
   3 -10   2       43.39       58.41     19.78 o 
  -6  -9   2      143.49      150.73     30.15 o 
  -5  -9   2      341.00      277.91     37.68 o 
  -4  -9   2        8.29        0.00     11.30 o 
  -3  -9   2      209.73      264.72     35.80 o 
  -2  -9   2      193.88      192.18     32.03 o 
  -1  -9   2       18.32        0.00     12.25 o 
   0  -9   2      490.13      500.23     41.45 o 
   1  -9   2      315.11      410.74     45.22 o 
   2  -9   2       27.71       28.26     15.07 o 
   3  -9   2      351.56      436.17     48.05 o 
   4  -9   2      119.42      189.35     32.97 o 
   5  -9   2       73.77       84.79     23.55 o 
  -7  -8   2      384.20      356.10     43.33 o 
  -6  -8   2      223.68      264.72     36.74 o 
  -5  -8   2        4.45        0.00     19.31 o 
  -4  -8   2      445.42      482.34     37.68 o 
  -3  -8   2      249.70      242.11     31.09 o 
  -2  -8   2      453.27      476.68     38.62 o 
  -1  -8   2     1314.33     1213.37     65.00 o 
   0  -8   2       23.15       35.80     16.96 o 
   1  -8   2      571.89      619.88     45.22 o 
   2  -8   2     1966.35     1832.31     88.55 o 
   3  -8   2      195.20      263.78     35.80 o 
   4  -8   2      208.48      221.38     33.91 o 
   5  -8   2       77.27       81.02     20.73 o 
   6  -8   2        0.09        2.83     10.36 o 
  -8  -7   2       56.60       75.36     22.61 o 
  -7  -7   2        0.66        5.65     13.19 o 
  -6  -7   2      372.83      403.20     44.28 o 
  -5  -7   2      738.31      739.59     72.07 o 
  -4  -7   2        0.88        0.00      9.42 o 
  -3  -7   2      357.68      348.56     32.97 o 
  -2  -7   2      563.16      439.94     33.91 o 
  -1  -7   2       79.76       90.44     19.78 o 
   0  -7   2     1368.76     1351.86     67.83 o 
   1  -7   2      419.62      435.23     34.86 o 
   2  -7   2       52.28       85.73     21.67 o 
   3  -7   2     4681.40     4682.04    171.46 o 
   4  -7   2      144.77      217.62     31.09 o 
   5  -7   2       35.47       46.16     15.07 o 
   6  -7   2      438.01      412.62     40.51 o 
   7  -7   2      194.92      217.62     31.09 o 
  -8  -6   2       46.28       44.28     17.90 o 
  -7  -6   2      552.83      706.55     50.87 o 
  -6  -6   2      296.25      257.18     34.86 o 
  -5  -6   2       58.54       67.44     11.99 o 
  -4  -6   2     1292.11     1244.18     56.99 o 
  -3  -6   2      567.41      504.94     32.97 o 
  -2  -6   2     2349.83     2383.41     92.32 o 
  -1  -6   2     1649.17     1506.35     66.89 o 
   0  -6   2      383.16      322.18     27.32 o 
   1  -6   2      956.75      943.00     50.87 o 
   2  -6   2      675.33      637.78     41.45 o 
   3  -6   2      144.33      261.89     30.15 o 
   4  -6   2     1854.95     1975.50     87.61 o 
   5  -6   2      822.29      762.13     48.99 o 
   6  -6   2       20.76       28.26     12.25 o 
   7  -6   2      454.22      343.85     35.80 o 
   8  -6   2      428.59      448.42     43.33 o 
  -9  -5   2       79.21      145.08     28.26 o 
  -8  -5   2      198.29      275.08     35.80 o 
  -7  -5   2       11.28        3.77     12.25 o 
  -6  -5   2      259.75      285.44     33.91 o 
  -5  -5   2      407.98      457.58     42.86 o 
  -4  -5   2      132.83      147.90     14.71 o 
  -3  -5   2     2569.27     2450.30     89.50 o 
  -2  -5   2     1913.49     1903.90     74.42 o 
  -1  -5   2       20.02       32.97     10.36 o 
   0  -5   2      801.75      682.05     37.68 o 
   1  -5   2      409.61      433.35     29.20 o 
   2  -5   2       19.60       35.80     11.30 o 
   3  -5   2     1617.17     1697.59     73.48 o 
   4  -5   2      443.00      435.23     32.97 o 
   5  -5   2       87.05       99.86     19.78 o 
   6  -5   2      688.92      587.85     39.57 o 
   7  -5   2       81.68      112.11     20.73 o 
   8  -5   2      240.02      190.30     28.26 o 
  -9  -4   2      451.07      516.25     40.51 o 
  -8  -4   2        7.75       16.02     14.13 o 
  -7  -4   2      601.77      721.62     46.16 o 
  -6  -4   2      414.09      488.93     36.74 o 
  -5  -4   2      253.85      240.38     15.68 o 
  -4  -4   2     2688.39     2248.26    126.24 o 
  -3  -4   2     1023.59     1026.34     32.46 o 
  -2  -4   2     2753.33     2876.11     97.97 o 
  -1  -4   2     5707.29     5844.54    183.70 o 
   0  -4   2     2251.78     2649.07     93.26 o 
   1  -4   2      908.67      841.26     40.51 o 
   2  -4   2     6199.88     6515.29    207.25 o 
   3  -4   2      335.38      359.62     13.09 o 
   4  -4   2     1198.16     1075.83     52.76 o 
   5  -4   2      918.83      851.62     46.16 o 
   6  -4   2       24.93       30.15     12.25 o 
   7  -4   2      689.06      670.75     43.33 o 
   8  -4   2      329.69      265.66     31.09 o 
  -8  -3   2      754.41      738.58     46.16 o 
  -7  -3   2       12.95       27.32     13.19 o 
  -6  -3   2      848.76      908.15     48.05 o 
  -5  -3   2      213.23      246.37     37.68 o 
  -4  -3   2      628.64      714.08     24.66 o 
  -3  -3   2     4448.48     4344.49    138.48 o 
  -2  -3   2      667.56      609.26     21.20 o 
  -1  -3   2        0.14        1.67      2.94 o 
   0  -3   2     2385.07     2361.84     55.55 o 
   1  -3   2     2995.38     3355.58     75.05 o 
   2  -3   2      699.42      789.79     22.61 o 
   3  -3   2     2991.69     3448.88    118.70 o 
   4  -3   2     2269.58     2511.53     93.26 o 
   5  -3   2      449.57      429.58     29.20 o 
   6  -3   2     1348.98     1341.56     43.24 o 
   7  -3   2      193.53      177.11     16.98 o 
   8  -3   2      266.01      280.48     21.95 o 
   9  -3   2      457.47      482.34     37.68 o 
  10  -3   2      113.56      146.02     26.38 o 
  -9  -2   2      410.58      370.23     40.51 o 
  -7  -2   2     1373.26     1374.47     62.18 o 
  -6  -2   2      626.36      585.96     34.86 o 
  -5  -2   2      944.02      951.65     28.95 o 
  -4  -2   2     4153.64     4082.40     91.50 o 
  -3  -2   2     5116.00     5530.53    119.22 o 
  -2  -2   2      381.18      399.43     13.80 o 
  -1  -2   2     6155.93     6251.08    131.22 o 
   0  -2   2     2926.13     3143.28     69.24 o 
   1  -2   2     7108.63     8030.71    166.03 o 
   2  -2   2     9041.13    10229.51    209.88 o 
   3  -2   2       68.45       67.83     11.30 o 
   4  -2   2     6622.33     7134.50    151.90 o 
   5  -2   2     1758.12     1735.20    102.21 o 
   6  -2   2       39.03       42.82      7.99 o 
   7  -2   2      478.98      465.34     22.97 o 
   8  -2   2     1105.64     1011.51     38.30 o 
   9  -2   2      176.20      164.86     25.44 o 
  10  -2   2      172.67      180.88     28.26 o 
  -9  -1   2      267.18      293.92     35.80 o 
  -8  -1   2      362.40      417.33     40.51 o 
  -7  -1   2       17.45        4.50     10.36 o 
  -6  -1   2     1362.70     1395.19     58.41 o 
  -5  -1   2      818.57      818.84     25.08 o 
  -4  -1   2      328.71      382.46     14.03 o 
  -3  -1   2     1457.47     1610.92     58.41 o 
  -2  -1   2     4427.05     4529.78     95.90 o 
  -1  -1   2      238.24      207.79      8.15 o 
   0  -1   2     5633.45     6036.52    125.21 o 
   1  -1   2       32.28       39.64      5.65 o 
   2  -1   2      146.18      124.54      8.01 o 
   3  -1   2      546.29      506.81     17.17 o 
   4  -1   2      453.03      459.23     17.28 o 
   5  -1   2     2194.48     2376.79     45.75 o 
   6  -1   2     2807.84     2728.01     69.12 o 
   7  -1   2      827.00      869.02     32.62 o 
   8  -1   2       18.74       42.47     11.78 o 
   9  -1   2      273.25      286.39     32.03 o 
  10  -1   2        3.74       12.25     13.19 o 
  -9   0   2      113.88      151.67     26.38 o 
  -8   0   2      561.35      605.74     43.33 o 
  -7   0   2      218.55      218.56     28.26 o 
  -6   0   2     3703.37     3686.33     88.22 o 
  -5   0   2        4.63       12.08      3.26 o 
  -4   0   2     4722.14     5088.90    109.57 o 
  -3   0   2     1598.80     1776.24     41.44 o 
  -2   0   2     4473.50     4778.13    100.24 o 
  -1   0   2     5074.37     5617.51    164.86 o 
   0   0   2     1810.31     1846.40     45.22 o 
   1   0   2     2606.21     2828.97     60.57 o 
   2   0   2     6234.71     6748.26    111.26 o 
   3   0   2        7.93        8.01      5.18 o 
   4   0   2     1825.17     1897.82     46.79 o 
   5   0   2     3325.97     3310.33     77.06 o 
   6   0   2       33.30       42.22      5.37 o 
   7   0   2      639.32      604.20     85.73 o 
   8   0   2     1078.57     1076.40     38.30 o 
   9   0   2       21.39       46.16     14.13 o 
  10   0   2      259.31      324.07     35.80 o 
  -9   1   2      210.84      264.72     35.80 o 
  -8   1   2      786.24      743.29     48.99 o 
  -7   1   2        4.91       10.36     10.36 o 
  -6   1   2       34.38       24.49     11.30 o 
  -5   1   2     2706.15     2801.71     71.94 o 
  -4   1   2       19.30       21.61      4.87 o 
  -3   1   2     4977.88     5323.75     92.10 o 
  -2   1   2     3883.28     3959.81     68.88 o 
  -1   1   2       46.04       49.60      4.36 o 
   0   1   2     3591.19     3923.80     65.85 o 
   1   1   2     8029.48     9039.88    185.45 o 
   2   1   2      877.47      956.60     57.94 o 
   3   1   2       18.43       18.84      5.65 o 
   4   1   2      813.35      807.87     24.14 o 
   5   1   2      298.83      316.94     14.89 o 
   6   1   2     1098.59     1049.54     52.76 o 
   7   1   2      626.34      581.28     24.31 o 
   8   1   2      185.71      186.40     20.73 o 
   9   1   2      304.13      325.01     32.97 o 
  10   1   2       48.65       53.70     17.90 o 
  -9   2   2      261.16      375.88     43.33 o 
  -8   2   2       75.73       97.03     20.73 o 
  -7   2   2     1322.68     1398.02     68.77 o 
  -6   2   2     1493.46     1582.66     69.71 o 
  -5   2   2       68.67       71.98      7.03 o 
  -4   2   2     3141.90     3272.80     63.71 o 
  -3   2   2      959.07      964.22     22.65 o 
  -2   2   2     4447.99     4807.65     83.38 o 
  -1   2   2     1594.78     1700.76     32.98 o 
   0   2   2      505.67      588.30     30.15 o 
   1   2   2      294.04      355.02     13.32 o 
   2   2   2    92177.40    92784.73   1863.98 o 
   3   2   2      969.31      993.87     42.39 o 
   4   2   2     1462.50     1434.76     57.47 o 
   5   2   2     1589.56     1557.23     63.12 o 
   6   2   2       73.38       70.65     14.13 o 
   7   2   2      784.86      677.02     42.86 o 
   8   2   2      396.86      392.00     21.29 o 
   9   2   2       37.88       50.87     15.07 o 
  10   2   2      344.84      415.45     38.62 o 
  -9   3   2       51.23       64.06     20.73 o 
  -8   3   2      772.43      731.04     49.93 o 
  -7   3   2      136.90      166.74     26.38 o 
  -6   3   2     1598.76     1560.05     70.65 o 
  -5   3   2     1808.31     1741.79     49.24 o 
  -4   3   2        4.18        4.82      3.17 o 
  -3   3   2     2747.46     2899.51     55.44 o 
  -2   3   2     1484.69     1468.92     31.34 o 
  -1   3   2       20.20       31.06      8.95 o 
   0   3   2      605.64      561.59     41.92 o 
   1   3   2       20.18       24.40      4.96 o 
   2   3   2     1235.76     1262.36     50.87 o 
   3   3   2     8650.12     9183.21    279.79 o 
   4   3   2     1052.56     1022.14     47.10 o 
   5   3   2       58.87       48.99     12.25 o 
   6   3   2      966.70      929.81     48.05 o 
   7   3   2      197.25      214.79     25.44 o 
   8   3   2      260.50      231.75     28.26 o 
   9   3   2      463.42      477.62     34.86 o 
  10   3   2        0.32        0.94     12.25 o 
  -8   4   2       14.91       13.19     12.25 o 
  -7   4   2      644.24      567.12     40.51 o 
  -6   4   2      175.95      181.82     25.44 o 
  -5   4   2      204.47      215.45     16.49 o 
  -4   4   2     3012.70     2940.54     73.93 o 
  -3   4   2      409.88      421.45     14.78 o 
  -2   4   2      104.92       96.31     12.72 o 
  -1   4   2     4679.23     4923.04    109.82 o 
   0   4   2      515.72      562.08     29.20 o 
   1   4   2     1896.22     1925.57     72.54 o 
   2   4   2     4614.22     4786.61    156.38 o 
   3   4   2      325.17      325.01     24.49 o 
   4   4   2      661.09      615.17     34.86 o 
   5   4   2      498.54      398.49     28.26 o 
  -8   5   2      379.18      375.88     41.45 o 
  -7   5   2       64.42       93.26     19.78 o 
  -6   5   2      315.13      391.90     38.62 o 
  -5   5   2      734.38      661.33     38.62 o 
  -4   5   2       23.97       28.26      9.42 o 
  -3   5   2     1278.09     1281.80     51.81 o 
  -2   5   2     1655.92     1649.29     46.12 o 
  -1   5   2     1562.22     1742.78     48.52 o 
   0   5   2     4851.54     5180.39    170.51 o 
   1   5   2     1714.86     1653.32     67.83 o 
   2   5   2      366.99      373.06     26.38 o 
   3   5   2      374.37      319.36     25.44 o 
   4   5   2       37.93       56.52     14.13 o 
   5   5   2       55.84       58.41     15.07 o 
   6   5   2      703.63      572.77     37.68 o 
   7   5   2      265.00      243.05     27.32 o 
   8   5   2       21.28       16.96     11.30 o 
  -5   6   2       16.80       32.03     12.25 o 
  -4   6   2     1046.73      976.92     51.81 o 
  -3   6   2      334.59      330.66     31.09 o 
  -2   6   2     1090.27     1108.81     55.58 o 
  -1   6   2     2829.37     2735.74    105.51 o 
   0   6   2     1423.25     1483.75     65.94 o 
   1   6   2      491.68      480.45     32.97 o 
   2   6   2     1031.29      960.90     50.87 o 
   3   6   2      153.87      130.95     21.67 o 
   4   6   2      345.94      330.66     32.97 o 
   5   6   2     1304.71     1277.43     63.12 o 
   6   6   2       53.77       49.93     15.07 o 
   7   6   2      802.56      627.41     41.45 o 
   8   6   2      241.78      220.44     28.26 o 
  -5   7   2      885.36      760.24     48.05 o 
  -4   7   2       37.27       47.10     14.13 o 
  -3   7   2      918.08      875.17     50.87 o 
  -2   7   2      960.27     1015.54     56.52 o 
  -1   7   2        0.40       13.19     11.30 o 
   0   7   2     1794.11     1800.28     81.02 o 
   1   7   2      872.58      784.74     47.10 o 
   2   7   2        4.24        0.00      9.42 o 
   3   7   2      486.20      486.10     37.68 o 
   4   7   2      315.60      327.84     35.80 o 
   5   7   2      123.64      149.79     26.38 o 
   6   7   2      390.94      374.00     37.68 o 
   7   7   2      338.46      369.29     37.68 o 
   8   7   2      184.48      123.41     23.55 o 
  -5   8   2       91.65       93.26     19.78 o 
  -4   8   2     1016.28      978.80     58.41 o 
  -3   8   2      136.61      126.24     24.49 o 
  -2   8   2      229.50      215.73     32.03 o 
  -1   8   2      543.85      635.89     45.22 o 
   0   8   2       23.58       23.55     12.25 o 
   1   8   2      262.15      295.81     35.80 o 
   2   8   2      651.19      692.41     47.10 o 
   3   8   2       24.33       10.36     13.19 o 
   4   8   2      529.09      604.80     45.22 o 
   5   8   2      836.44      732.92     49.93 o 
   6   8   2       51.76       47.10     16.96 o 
   7   8   2       95.94       90.44     20.73 o 
   8   8   2       38.82       49.93     16.02 o 
  -4   9   2       12.85       25.44     13.19 o 
  -3   9   2      397.05      376.82     42.39 o 
  -2   9   2      361.55      356.10     41.45 o 
  -1   9   2        0.08        7.54     11.30 o 
   0   9   2       93.53       81.96     21.67 o 
   1   9   2      308.95      377.77     43.33 o 
   2   9   2       13.17       16.02     15.07 o 
   3   9   2      593.24      562.41     44.28 o 
   4   9   2       36.54       72.54     20.73 o 
   5   9   2       17.26       76.31     22.61 o 
   6   9   2      235.72      215.73     33.91 o 
   7   9   2       40.48       49.93     17.90 o 
  -3  10   2      140.37      158.27     30.15 o 
  -2  10   2        1.18       37.68     16.96 o 
  -1  10   2      161.36      158.27     29.20 o 
   0  10   2      215.94      241.17     38.62 o 
   1  10   2      196.46      277.91     39.57 o 
   2  10   2      380.55      336.32     44.28 o 
   3  10   2       43.88       59.35     20.73 o 
   4  10   2      152.78      161.09     30.15 o 
   5  10   2       34.48       49.93     18.84 o 
   6  10   2       37.81       49.93     17.90 o 
   0  11   2      200.37      221.38     38.62 o 
   1  11   2      615.34      654.73     53.70 o 
   2  11   2        0.94       19.78     17.90 o 
   3  11   2      122.35      184.64     37.68 o 
  -4 -10   3      118.27       88.55     22.61 o 
  -3 -10   3      362.59      355.58     29.31 o 
  -2 -10   3       54.21       61.04     12.87 o 
  -1 -10   3       86.22      102.62     20.73 o 
   0 -10   3      410.14      430.52     48.99 o 
   1 -10   3        7.43        0.00     14.13 o 
   2 -10   3      402.63      456.90     50.87 o 
   3 -10   3      345.19      335.37     45.22 o 
  -6  -9   3      258.94      233.63     38.62 o 
  -5  -9   3       43.26       56.52     19.78 o 
  -4  -9   3      276.44      255.20     24.54 o 
  -3  -9   3        2.26        0.00      8.31 o 
  -2  -9   3      652.31      614.77     31.31 o 
  -1  -9   3      480.46      447.21     26.15 o 
   0  -9   3      116.90      114.97     15.56 o 
   1  -9   3      499.82      497.41     48.99 o 
   2  -9   3       44.92       51.81     19.78 o 
   3  -9   3      170.74      189.35     32.97 o 
   4  -9   3      555.46      637.78     50.87 o 
   5  -9   3       64.10       85.73     22.61 o 
  -7  -8   3       11.52       24.49     17.90 o 
  -6  -8   3      589.58      718.79     55.58 o 
  -5  -8   3        4.04       38.62     17.90 o 
  -4  -8   3       21.59       23.28     10.31 o 
  -3  -8   3      475.61      484.57     28.44 o 
  -2  -8   3      154.11      171.52     21.20 o 
  -1  -8   3      413.67      437.30     25.80 o 
   0  -8   3      702.52      603.15     28.44 o 
   1  -8   3       93.62      167.69     29.20 o 
   2  -8   3      298.14      298.63     36.74 o 
   3  -8   3      762.21      804.52     53.70 o 
   4  -8   3        0.04        7.54     14.13 o 
   5  -8   3      390.65      431.46     46.16 o 
   6  -8   3      360.89      323.13     40.51 o 
  -7  -7   3      270.59      313.71     41.45 o 
  -6  -7   3        4.34        1.88     13.19 o 
  -5  -7   3      403.90      466.32     46.16 o 
  -4  -7   3      507.69      514.94     26.82 o 
  -3  -7   3        1.03       10.12      7.64 o 
  -2  -7   3     1657.79     1651.62    107.87 o 
  -1  -7   3     1708.55     1648.76    118.23 o 
   0  -7   3      179.11      181.21     16.98 o 
   1  -7   3      958.12      891.19     33.05 o 
   2  -7   3       58.40      112.11     23.55 o 
   3  -7   3       55.87      101.74     22.61 o 
   4  -7   3     2743.16     2718.79    115.87 o 
   5  -7   3      428.74      450.31     43.33 o 
   6  -7   3      143.65      113.99     21.67 o 
   7  -7   3      382.59      328.78     37.68 o 
  -8  -6   3       53.11       58.41     19.78 o 
  -7  -6   3       46.57       42.39     16.02 o 
  -6  -6   3      573.00      652.85     48.05 o 
  -5  -6   3      939.07     1052.28     61.23 o 
  -4  -6   3      211.22      193.77     20.25 o 
  -3  -6   3     1070.77     1019.37     37.14 o 
  -2  -6   3       27.18       27.32      7.99 o 
  -1  -6   3     1650.54     1581.90    152.61 o 
   0  -6   3     2584.22     2603.67     68.46 o 
   1  -6   3      122.64      115.09     18.84 o 
   2  -6   3     1165.33     1137.39     36.22 o 
   3  -6   3      944.78      962.79     54.64 o 
   4  -6   3      439.11      471.03     37.68 o 
   5  -6   3     1406.05     1409.32     72.54 o 
   6  -6   3      632.23      617.99     44.28 o 
   7  -6   3       10.01       14.13      9.42 o 
   8  -6   3      299.47      292.98     35.80 o 
  -8  -5   3      208.95      276.02     36.74 o 
  -7  -5   3      316.08      363.64     40.51 o 
  -6  -5   3        3.08       16.02     14.13 o 
  -5  -5   3     1434.89     1481.86     72.54 o 
  -4  -5   3     1204.98     1124.83     68.30 o 
  -3  -5   3        1.85       11.78      8.95 o 
  -2  -5   3     2017.64     1963.56     54.61 o 
  -1  -5   3      434.38      426.85     19.64 o 
   0  -5   3      261.68      248.33     14.93 o 
   1  -5   3     2434.98     2458.03     62.63 o 
   2  -5   3      824.45      821.71     26.92 o 
   3  -5   3     1394.72     1354.68     64.06 o 
   4  -5   3     2407.16     2664.15    106.45 o 
   5  -5   3      167.05      176.17     25.44 o 
   6  -5   3      535.64      427.70     33.91 o 
   7  -5   3      648.94      578.43     41.45 o 
   8  -5   3       14.06       50.87     15.07 o 
   9  -5   3      104.20      108.34     21.67 o 
  -9  -4   3      231.96      300.52     36.74 o 
  -8  -4   3      234.97      247.76     32.97 o 
  -7  -4   3      167.56      178.99     27.32 o 
  -6  -4   3      712.07      750.82     48.05 o 
  -5  -4   3      220.64      227.98     27.32 o 
  -4  -4   3      924.08      906.66     64.06 o 
  -3  -4   3     2303.38     2151.83     56.43 o 
  -2  -4   3       61.89       56.64      7.91 o 
  -1  -4   3     2072.16     2187.49     55.62 o 
   0  -4   3      880.92      737.29     24.92 o 
   1  -4   3     4230.94     4695.23    104.72 o 
   2  -4   3     1208.97     1242.65     34.63 o 
   3  -4   3     2793.82     2909.84     68.08 o 
   4  -4   3      122.68      118.70     19.78 o 
   5  -4   3      651.23      593.50     37.68 o 
   6  -4   3      119.55      113.99     19.78 o 
   7  -4   3      105.59      106.45     19.78 o 
   8  -4   3      588.65      448.42     36.74 o 
   9  -4   3      292.12      307.11     34.86 o 
  -8  -3   3       91.33       91.38     19.78 o 
  -7  -3   3      697.85      774.37     47.10 o 
  -6  -3   3       10.13       25.44     12.25 o 
  -5  -3   3      970.17     1021.19     51.81 o 
  -4  -3   3      452.30      406.63     20.73 o 
  -3  -3   3       31.96       38.36      5.56 o 
  -2  -3   3     1330.94     1292.53     53.70 o 
  -1  -3   3     2973.45     2841.19     66.61 o 
   0  -3   3     2498.20     2873.82    164.86 o 
   1  -3   3     3882.99     4062.80     90.41 o 
   2  -3   3     7591.60     8764.12    183.86 o 
   3  -3   3      161.16      148.39      8.95 o 
   4  -3   3     2805.46     2855.39    103.63 o 
   5  -3   3        1.18        1.88      5.65 o 
   6  -3   3       79.52       82.90     16.96 o 
   7  -3   3      853.23      831.84     48.99 o 
   8  -3   3      263.14      225.15     29.20 o 
   9  -3   3      302.49      310.88     34.86 o 
  -9  -2   3      423.26      374.94     41.45 o 
  -7  -2   3      383.15      439.94     32.97 o 
  -6  -2   3     2380.64     2281.67     88.55 o 
  -5  -2   3      493.07      406.97     29.20 o 
  -4  -2   3      322.20      292.98     22.61 o 
  -3  -2   3     3185.28     3065.91     69.71 o 
  -2  -2   3     1583.33     1629.58     40.37 o 
  -1  -2   3     3593.87     3520.74    105.51 o 
   0  -2   3     6524.21     6876.70    144.86 o 
   1  -2   3     1100.54     1171.54     30.56 o 
   2  -2   3     3426.95     3644.27     80.02 o 
   3  -2   3     2952.31     3018.66     66.65 o 
   4  -2   3        1.99       10.36      6.59 o 
   5  -2   3      750.96      720.68     39.57 o 
   6  -2   3     2117.46     1849.37    206.31 o 
   7  -2   3        0.98        1.22      5.63 o 
   8  -2   3      390.42      446.94     23.95 o 
   9  -2   3      833.41      868.80     36.93 o 
  10  -2   3       11.00       19.78     15.07 o 
  -9  -1   3        8.88       13.19     13.19 o 
  -8  -1   3      406.94      370.23     39.57 o 
  -7  -1   3      570.94      533.21     34.86 o 
  -6  -1   3       23.09       26.38     11.30 o 
  -5  -1   3      588.32      606.69     33.91 o 
  -4  -1   3     2557.55     2629.29     92.32 o 
  -3  -1   3      412.72      471.03     26.38 o 
  -2  -1   3    13493.65    14615.13    420.16 o 
  -1  -1   3     3780.67     3782.63    124.82 o 
   0  -1   3       97.08      112.13     15.54 o 
   1  -1   3     5891.80     5882.96    123.50 o 
   2  -1   3     1059.27     1104.94     37.68 o 
   3  -1   3      199.05      195.34     12.25 o 
   4  -1   3     3511.81     3601.59     81.64 o 
   5  -1   3      127.06      133.37     11.77 o 
   6  -1   3     1110.72     1111.22     35.52 o 
   7  -1   3     1631.62     1568.98     47.74 o 
   8  -1   3      294.62      293.64     21.29 o 
   9  -1   3      213.76      217.60     20.62 o 
  10  -1   3      335.59      338.20     35.80 o 
  -9   0   3      418.37      355.16     41.45 o 
  -8   0   3      310.51      353.27     39.57 o 
  -7   0   3     1679.42     1505.41     71.60 o 
  -6   0   3      472.36      493.44     43.81 o 
  -5   0   3     1190.50     1136.13     48.99 o 
  -4   0   3     2017.04     2108.33     75.36 o 
  -3   0   3     5532.30     6152.60    186.53 o 
  -2   0   3     2905.03     3436.64    109.28 o 
  -1   0   3     2756.61     2775.31     88.55 o 
   0   0   3     7634.55     8013.14    165.20 o 
   1   0   3     4563.85     4562.33    122.47 o 
   2   0   3     2882.38     2980.57     66.52 o 
   3   0   3     3062.17     3111.00     55.21 o 
   4   0   3      496.89      469.39     16.98 o 
   5   0   3     2987.48     3005.23     94.21 o 
   6   0   3     1391.99     1322.51     39.03 o 
   7   0   3       92.27      105.88     11.77 o 
   8   0   3      486.25      518.73     24.54 o 
   9   0   3      157.96      200.14     19.57 o 
  10   0   3       42.78       35.80     15.07 o 
  -9   1   3      158.79      220.44     33.91 o 
  -8   1   3      137.99      166.74     27.32 o 
  -7   1   3      901.51      759.30     47.10 o 
  -6   1   3       16.41       19.61      7.24 o 
  -5   1   3      253.30      257.64     15.83 o 
  -4   1   3     1555.46     1578.59     33.61 o 
  -3   1   3       11.15       17.37      3.00 o 
  -2   1   3     8567.23     9024.73    150.21 o 
  -1   1   3     2667.77     2978.75     65.55 o 
   0   1   3     2658.89     2910.97     92.32 o 
   1   1   3      627.42      685.46     14.51 o 
   2   1   3      374.76      343.74     13.27 o 
   3   1   3      363.63      363.28     10.34 o 
   4   1   3     7448.02     7511.84    155.54 o 
   5   1   3     2018.27     1879.74     47.88 o 
   6   1   3     2110.61     2059.59     81.49 o 
   7   1   3      291.16      307.33     29.67 o 
   8   1   3      103.05      121.29     15.54 o 
   9   1   3      138.62      165.77     17.64 o 
  10   1   3      352.19      432.41     33.91 o 
  -9   2   3      258.32      270.37     38.62 o 
  -8   2   3      542.69      564.29     43.33 o 
  -7   2   3       57.58       72.54     17.90 o 
  -6   2   3     1993.40     1940.65     81.96 o 
  -5   2   3     1408.82     1438.71     42.49 o 
  -4   2   3     1481.47     1539.19     33.80 o 
  -3   2   3     5581.26     5786.39    101.16 o 
  -2   2   3      239.52      261.30     10.58 o 
  -1   2   3      632.26      650.23     18.03 o 
   0   2   3     2696.18     2572.90     46.82 o 
   1   2   3        7.80        9.42      3.62 o 
   2   2   3     4486.59     4497.10     99.51 o 
   3   2   3     6950.63     7172.33    154.08 o 
   4   2   3     1352.72     1386.71     57.47 o 
   5   2   3      321.31      323.13     24.49 o 
   6   2   3     1388.43     1333.51     38.88 o 
   7   2   3        7.59       14.32      6.27 o 
   8   2   3      234.20      243.14     18.77 o 
   9   2   3      107.63      105.97     14.22 o 
  -8   3   3      240.16      253.41     34.86 o 
  -7   3   3      600.98      609.51     43.33 o 
  -6   3   3      197.95      165.80     23.55 o 
  -5   3   3      475.06      439.00     32.03 o 
  -4   3   3     1443.38     1427.09     32.96 o 
  -3   3   3       49.01       58.31      6.23 o 
  -2   3   3     3613.34     3791.88     69.58 o 
  -1   3   3     3109.70     3188.01     59.22 o 
   0   3   3      177.57      186.13     10.60 o 
   1   3   3     2092.46     2100.19     52.61 o 
   2   3   3     5672.35     6055.69    132.52 o 
   3   3   3      998.51     1084.31     48.99 o 
   4   3   3     3878.82     3927.45    135.66 o 
   5   3   3      280.06      303.34     24.49 o 
   6   3   3      104.64      106.45     19.78 o 
   7   3   3      656.44      635.89     40.51 o 
   8   3   3      450.37      477.06     53.70 o 
   9   3   3       77.07       51.81     15.07 o 
  -8   4   3       69.16       63.12     17.90 o 
  -7   4   3      235.77      254.36     32.97 o 
  -6   4   3     2231.24     1972.68     84.79 o 
  -5   4   3     1343.01     1294.39     61.23 o 
  -4   4   3      210.49      210.60     11.45 o 
  -3   4   3      505.44      480.41     16.30 o 
  -2   4   3        1.82        7.98      3.60 o 
  -1   4   3     1840.74     1981.06     51.28 o 
   0   4   3     5857.09     6119.74    134.86 o 
   1   4   3      264.07      260.91     14.31 o 
   2   4   3     4465.43     4126.28     96.21 o 
   3   4   3     8406.82     8915.66    277.91 o 
   4   4   3     1548.05     1663.68     69.71 o 
   6   4   3      325.65      335.37     32.03 o 
   7   4   3        1.05        4.71      9.42 o 
   8   4   3      555.11      550.16     39.57 o 
   9   4   3      333.25      341.03     37.68 o 
  -7   5   3      339.87      348.56     39.57 o 
  -6   5   3        6.74       22.61     10.36 o 
  -5   5   3      596.11      546.40     37.68 o 
  -4   5   3     1361.84     1171.92     53.70 o 
  -3   5   3      116.00      138.71     12.60 o 
  -2   5   3     1991.98     1974.07     53.55 o 
  -1   5   3      297.04      280.72     15.95 o 
   0   5   3       64.02       87.76     10.60 o 
   1   5   3     1786.76     1688.19     48.29 o 
   2   5   3     1249.20     1212.43     55.58 o 
   3   5   3       94.16       88.55     16.02 o 
   4   5   3      534.31      494.58     33.91 o 
   5   5   3       61.18       68.77     16.02 o 
   6   5   3      435.72      422.04     32.03 o 
   7   5   3      595.11      515.31     35.80 o 
   8   5   3      197.76      194.06     25.44 o 
   9   5   3       72.36       70.65     16.96 o 
  -4   6   3      242.57      225.15     25.44 o 
  -3   6   3     1449.99     1342.44     63.12 o 
  -2   6   3       85.84       87.59     13.19 o 
  -1   6   3     1497.48     1445.02     44.57 o 
   0   6   3     2651.43     2588.05     69.19 o 
   1   6   3      431.28      374.00     29.20 o 
   2   6   3      684.67      614.22     38.62 o 
   3   6   3     1008.97      941.12     51.81 o 
   4   6   3        0.81       13.19     11.30 o 
   5   6   3       59.63       50.87     15.07 o 
   6   6   3      474.51      444.65     34.86 o 
   7   6   3        5.26        5.65      9.42 o 
   8   6   3      304.52      318.42     33.91 o 
   9   6   3      131.89      132.83     21.67 o 
  -4   7   3      873.90      836.55     48.99 o 
  -3   7   3        2.56       12.25      8.48 o 
  -2   7   3      900.84      881.77     51.81 o 
  -1   7   3     1048.30      873.29     50.87 o 
   0   7   3       11.69       30.15     13.19 o 
   1   7   3      637.32      572.77     39.57 o 
   2   7   3      399.36      427.70     33.91 o 
   3   7   3       22.04       26.38     15.07 o 
   4   7   3      515.41      502.12     39.57 o 
   5   7   3      411.66      431.46     36.74 o 
   6   7   3       42.89       54.64     18.84 o 
   7   7   3      326.67      320.30     35.80 o 
   8   7   3       58.69       61.23     16.96 o 
   9   7   3       35.63       51.81     15.07 o 
  -4   8   3       74.01       76.31     18.84 o 
  -3   8   3     1987.31     1897.31     88.55 o 
  -2   8   3       84.63      112.11     22.61 o 
  -1   8   3      118.03      131.89     26.38 o 
   0   8   3      751.67      682.05     46.16 o 
   1   8   3      120.07      155.44     26.38 o 
   2   8   3      420.81      418.27     35.80 o 
   3   8   3      785.57      803.58     52.76 o 
   4   8   3        2.02        7.54     13.19 o 
   5   8   3      421.44      457.84     45.22 o 
   6   8   3      288.88      253.41     34.86 o 
   7   8   3        0.03        0.94     12.25 o 
   8   8   3      121.19      111.16     22.61 o 
  -4   9   3      165.47      107.39     23.55 o 
  -3   9   3        7.18       34.86     12.25 o 
  -2   9   3      385.16      358.93     41.45 o 
  -1   9   3      337.20      408.85     43.33 o 
   0   9   3       10.32       22.61     13.19 o 
   1   9   3      384.39      346.68     41.45 o 
   2   9   3      177.34      212.91     33.91 o 
   3   9   3       20.92       35.80     17.90 o 
   4   9   3      505.99      509.65     43.33 o 
   5   9   3       49.47       55.58     18.84 o 
   6   9   3       11.07       30.15     16.02 o 
   7   9   3      110.11      159.21     30.15 o 
  -2  10   3      149.26      133.77     27.32 o 
  -1  10   3        7.87       12.25     13.19 o 
   0  10   3      119.49      136.60     28.26 o 
   1  10   3        0.16        0.00     12.25 o 
   2  10   3      165.63      228.92     36.74 o 
   3  10   3      306.11      357.04     45.22 o 
   4  10   3        6.67        9.42     16.02 o 
   5  10   3      208.91      222.33     36.74 o 
   6  10   3       40.83       67.83     21.67 o 
   1  11   3      202.98      211.96     37.68 o 
   2  11   3      102.00      162.98     32.97 o 
  -3 -10   4       78.57       92.02     19.31 o 
  -2 -10   4      187.43      202.43     36.27 o 
  -1 -10   4      217.24      223.61     25.91 o 
   0 -10   4      353.23      425.81     47.10 o 
   1 -10   4      322.33      436.17     48.05 o 
   2 -10   4        0.31       15.07     13.19 o 
   3 -10   4      264.40      338.20     46.16 o 
  -5  -9   4      142.56      183.70     32.03 o 
  -4  -9   4      231.09      191.24     32.03 o 
  -3  -9   4      167.47      179.19     20.98 o 
  -2  -9   4      212.37      218.98     33.91 o 
  -1  -9   4      672.89      644.02     31.59 o 
   0  -9   4      883.84      839.47     36.75 o 
   1  -9   4        0.29        8.48     13.19 o 
   2  -9   4      569.24      523.79     44.28 o 
   3  -9   4       18.34       19.78     15.07 o 
   4  -9   4      212.26      314.65     43.33 o 
   5  -9   4      213.26      188.41     33.91 o 
  -6  -8   4       66.01      105.51     25.44 o 
  -5  -8   4      580.01      566.18     53.70 o 
  -4  -8   4       10.83       14.13     14.13 o 
  -3  -8   4       51.14       38.99     15.07 o 
  -2  -8   4      604.93      572.05     29.29 o 
  -1  -8   4       11.05        9.50     10.36 o 
   0  -8   4     1303.43     1206.78     43.72 o 
   1  -8   4      899.91      916.63     55.58 o 
   2  -8   4        4.56       20.73     13.19 o 
   3  -8   4      339.84      358.93     41.45 o 
   4  -8   4      156.32      186.53     32.03 o 
   5  -8   4        0.07        0.94     11.30 o 
   6  -8   4      280.73      281.68     38.62 o 
  -7  -7   4       74.79      107.39     27.32 o 
  -6  -7   4      146.14      186.53     32.03 o 
  -5  -7   4       31.52       20.73     15.07 o 
  -4  -7   4      313.82      334.43     39.57 o 
  -3  -7   4      919.62      912.13     36.86 o 
  -2  -7   4       18.24       26.85      9.33 o 
  -1  -7   4     1100.35     1065.27     88.55 o 
   0  -7   4      217.28      191.15     17.42 o 
   1  -7   4      172.31      182.04     16.51 o 
   2  -7   4      392.34      401.32     38.62 o 
   3  -7   4      292.50      325.01     36.74 o 
   4  -7   4      332.97      325.95     37.68 o 
   5  -7   4      501.43      493.64     41.45 o 
   6  -7   4       95.67       93.26     21.67 o 
   7  -7   4       68.18       65.00     17.90 o 
  -7  -6   4      182.66      210.08     33.91 o 
  -6  -6   4      171.88      267.55     36.74 o 
  -5  -6   4     1256.35     1238.81     67.83 o 
  -4  -6   4      282.24      266.60     32.97 o 
  -3  -6   4       40.64       36.33      9.50 o 
  -2  -6   4     1789.34     1638.84     50.26 o 
  -1  -6   4      423.51      421.99     42.86 o 
   0  -6   4     1185.97     1168.01     38.86 o 
   1  -6   4     1628.70     1639.89     48.29 o 
   2  -6   4       39.46       48.21      7.99 o 
   3  -6   4      966.25      889.31     51.81 o 
   4  -6   4     2912.99     2922.27    118.70 o 
   5  -6   4      100.09       79.13     20.73 o 
   6  -6   4      397.07      444.65     41.45 o 
   7  -6   4       40.08       60.29     16.02 o 
   8  -6   4       39.46       47.10     15.07 o 
  -8  -5   4       54.78      119.64     24.49 o 
  -7  -5   4      489.04      464.44     46.16 o 
  -6  -5   4      119.15      141.31     26.38 o 
  -5  -5   4       98.61      148.85     26.38 o 
  -4  -5   4     1821.44     1848.32     81.96 o 
  -3  -5   4     2218.70     2364.80    104.57 o 
  -2  -5   4      121.86      114.26     12.60 o 
  -1  -5   4      367.97      333.13     17.32 o 
   0  -5   4      155.10      140.03     12.87 o 
   1  -5   4      637.02      642.03     24.49 o 
   2  -5   4     1893.28     1913.99    140.84 o 
   3  -5   4      287.61      313.71     31.09 o 
   4  -5   4       35.86       42.39     15.07 o 
   5  -5   4     6261.93     6325.94    215.73 o 
   6  -5   4       29.69       38.62     14.13 o 
   7  -5   4      128.13      142.25     24.49 o 
   8  -5   4      187.68      178.99     28.26 o 
   9  -5   4       35.75       62.18     17.90 o 
  -8  -4   4      504.15      638.72     47.10 o 
  -7  -4   4      332.17      364.58     39.57 o 
  -6  -4   4      262.22      260.01     32.03 o 
  -5  -4   4     1949.81     2013.18     87.61 o 
  -4  -4   4      294.45      325.01     32.03 o 
  -3  -4   4      603.60      614.96     43.33 o 
  -2  -4   4     2374.75     2362.70     60.52 o 
  -1  -4   4      918.78      841.63     32.50 o 
   0  -4   4     3920.63     4122.51     95.23 o 
   1  -4   4     2617.89     2411.36     99.39 o 
   2  -4   4      135.43      154.26     10.41 o 
   3  -4   4     2475.76     2573.24     62.44 o 
   4  -4   4      861.44      823.36     46.16 o 
   5  -4   4       16.81       12.25      9.42 o 
   6  -4   4     1664.77     1479.04     71.60 o 
   7  -4   4      286.70      267.55     31.09 o 
   8  -4   4      107.79       94.21     19.78 o 
   9  -4   4      353.10      358.93     38.62 o 
  -8  -3   4        0.07       12.25     12.25 o 
  -7  -3   4      475.16      475.74     37.68 o 
  -6  -3   4      473.24      487.99     35.80 o 
  -5  -3   4       73.35       87.61     18.84 o 
  -4  -3   4      734.32      668.86     40.51 o 
  -3  -3   4      450.62      416.77     16.71 o 
  -2  -3   4      448.93      466.30     22.14 o 
  -1  -3   4     4002.78     3823.45    133.30 o 
   0  -3   4     1272.28     1220.93     34.64 o 
   1  -3   4      281.76      294.56     40.98 o 
   2  -3   4     3754.57     3770.55    123.41 o 
   3  -3   4      474.07      447.80     16.21 o 
   4  -3   4      214.82      203.49     22.61 o 
   5  -3   4      477.63      420.16     31.09 o 
   6  -3   4        4.75        0.00      6.59 o 
   7  -3   4      204.77      204.43     26.38 o 
   8  -3   4      434.18      374.94     36.74 o 
   9  -3   4       29.99       17.90     12.25 o 
  10  -3   4      103.95      125.29     25.44 o 
  -9  -2   4       32.65       32.97     16.02 o 
  -8  -2   4      431.83      441.83     34.86 o 
  -7  -2   4      614.85      627.41     41.45 o 
  -6  -2   4       75.00       81.96     17.90 o 
  -5  -2   4     1300.52     1262.36     59.35 o 
  -4  -2   4      692.77      613.28     35.80 o 
  -3  -2   4      191.61      195.95     20.73 o 
  -2  -2   4     3310.73     3552.33     80.02 o 
  -1  -2   4      808.40      852.34     27.32 o 
   0  -2   4     7714.89     8591.78    180.51 o 
   1  -2   4    10808.65    11377.40    235.39 o 
   2  -2   4     2103.57     2467.13     57.77 o 
   3  -2   4     1393.23     1369.97     37.21 o 
   4  -2   4     2590.58     2601.60     60.21 o 
   5  -2   4        1.02        8.48      7.54 o 
   6  -2   4     1164.05     1102.21     55.58 o 
   7  -2   4      531.14      487.05     35.80 o 
   8  -2   4       22.27       31.09     12.25 o 
   9  -2   4      420.91      452.19     42.39 o 
  10  -2   4       82.07      106.45     22.61 o 
  -9  -1   4      485.09      455.02     46.16 o 
  -8  -1   4        2.63        0.00      9.42 o 
  -7  -1   4      588.39      544.51     36.74 o 
  -6  -1   4     1669.57     1671.22     71.60 o 
  -5  -1   4       57.19       81.02     16.02 o 
  -4  -1   4     1372.58     1469.61     61.23 o 
  -3  -1   4       17.23       15.07      7.54 o 
  -2  -1   4       54.18       93.26     14.13 o 
  -1  -1   4    11612.76    11582.86    238.14 o 
   0  -1   4     1530.64     1517.86     38.62 o 
   1  -1   4      452.51      444.94     15.64 o 
   2  -1   4     1030.87     1009.51     27.88 o 
   3  -1   4      714.46      728.32     38.15 o 
   4  -1   4     1202.36     1275.07     44.75 o 
   5  -1   4     1560.42     1416.86     62.18 o 
   6  -1   4      724.38      705.35     26.68 o 
   7  -1   4      276.39      272.05     18.91 o 
   8  -1   4      881.04      906.24     34.74 o 
   9  -1   4       50.11       45.92      9.64 o 
  10  -1   4      224.89      261.54     38.62 o 
  -9   0   4       37.43       67.83     18.84 o 
  -8   0   4      494.48      547.34     48.99 o 
  -7   0   4      504.60      459.73     35.80 o 
  -6   0   4      803.62      792.10     31.59 o 
  -5   0   4     2666.41     2709.37     97.97 o 
  -4   0   4      509.09      499.29     30.15 o 
  -3   0   4     2766.57     2991.04    102.68 o 
  -2   0   4     8039.70     8105.49    242.11 o 
  -1   0   4     3790.53     4245.94     91.81 o 
   0   0   4     1848.53     2076.94     48.57 o 
   1   0   4     1733.28     1824.84     44.29 o 
   2   0   4      796.61      771.76     23.29 o 
   3   0   4     3493.93     3536.64    108.34 o 
   4   0   4     4118.28     4089.75    104.57 o 
   5   0   4       16.20       28.80      5.56 o 
   6   0   4     3485.66     2987.52    240.70 o 
   7   0   4     1092.93     1022.66     37.68 o 
   8   0   4       14.38       14.85      6.97 o 
   9   0   4      191.19      215.28     19.24 o 
  10   0   4      246.35      288.27     36.74 o 
  -8   1   4      163.95      171.46     27.32 o 
  -7   1   4      508.58      489.87     38.62 o 
  -6   1   4      341.03      356.79     44.75 o 
  -5   1   4       16.66       21.34      8.01 o 
  -4   1   4     3128.26     3047.08     74.94 o 
  -3   1   4     1426.83     1382.66     29.25 o 
  -2   1   4     2861.70     3112.01     69.71 o 
  -1   1   4     3881.31     4156.61     90.84 o 
   0   1   4     2126.84     1994.00     47.91 o 
   1   1   4        0.51        3.35      2.94 o 
   2   1   4     1922.46     1794.50     48.52 o 
   3   1   4        1.34       13.26      5.18 o 
   4   1   4      898.16      883.32     20.53 o 
   5   1   4     1491.59     1424.19     38.25 o 
   6   1   4      146.45      155.25     18.37 o 
   7   1   4      806.28      787.77     29.19 o 
   8   1   4      638.44      655.71     45.22 o 
   9   1   4       58.60       46.16     14.13 o 
  10   1   4       45.88       58.41     16.96 o 
  -8   2   4      461.34      423.93     45.22 o 
  -7   2   4      169.89      243.05     32.03 o 
  -6   2   4     1801.84     1631.65     74.42 o 
  -5   2   4      258.87      258.45     18.09 o 
  -4   2   4     2957.15     2910.44     71.61 o 
  -3   2   4      294.58      318.68     11.50 o 
  -2   2   4     3806.71     3923.02     71.01 o 
  -1   2   4     1108.85     1096.49     24.39 o 
   0   2   4     1948.76     1916.29     37.13 o 
   1   2   4     1610.38     1740.06     72.54 o 
   2   2   4       64.14       64.53      8.15 o 
   3   2   4     2999.32     2926.23     53.19 o 
   4   2   4     4680.65     4568.55     95.48 o 
   5   2   4       16.91       15.53      5.18 o 
   6   2   4      775.95      791.05     26.92 o 
   7   2   4      259.67      237.70     25.44 o 
   8   2   4       27.73       28.26     14.13 o 
   9   2   4      272.23      288.27     33.91 o 
  10   2   4      266.18      280.73     34.86 o 
  -8   3   4       68.51       73.48     18.84 o 
  -7   3   4      431.70      439.94     43.33 o 
  -6   3   4     1005.38      954.31     53.70 o 
  -5   3   4      353.53      371.17     32.97 o 
  -4   3   4      425.72      399.47     19.28 o 
  -3   3   4     2831.19     3090.03     60.00 o 
  -2   3   4       47.29       56.83      6.29 o 
  -1   3   4     2421.78     2489.35     48.69 o 
   0   3   4     1027.63      986.33     52.40 o 
   1   3   4       65.54       64.81      7.99 o 
   2   3   4     4022.10     4016.13     93.23 o 
   3   3   4     4190.21     4347.96    216.20 o 
   4   3   4      897.72      903.44     46.16 o 
   5   3   4      147.84      146.96     21.67 o 
   6   3   4        8.21        0.00      7.54 o 
   7   3   4      291.06      273.20     30.15 o 
   8   3   4      226.07      207.25     29.20 o 
   9   3   4      154.80      167.69     28.26 o 
  10   3   4       65.13       55.58     16.96 o 
  -8   4   4      499.77      517.19     49.93 o 
  -7   4   4      216.80      243.99     32.97 o 
  -6   4   4      478.06      476.68     35.80 o 
  -5   4   4     1951.74     1915.21     81.02 o 
  -4   4   4     1079.43     1035.72     72.54 o 
  -3   4   4       54.08       53.29      6.84 o 
  -2   4   4     1392.49     1401.04     32.80 o 
  -1   4   4      138.80      124.61     11.32 o 
   0   4   4     4162.65     4207.77     97.57 o 
   1   4   4     2454.15     2452.60     62.95 o 
   2   4   4      442.66      427.75     19.98 o 
   3   4   4       51.61       55.30      9.25 o 
   5   4   4      100.88       87.61     17.90 o 
   6   4   4      382.99      384.36     32.03 o 
   7   4   4      400.87      429.58     35.80 o 
   8   4   4        0.27        7.54     10.36 o 
   9   4   4      247.22      283.56     35.80 o 
  10   4   4      113.43      161.09     28.26 o 
  -7   5   4      161.60      178.99     29.20 o 
  -6   5   4      647.94      673.57     46.16 o 
  -5   5   4      100.63      121.53     21.67 o 
  -4   5   4     1314.81     1213.37     58.41 o 
  -3   5   4     1589.28     1524.48     45.28 o 
  -2   5   4       47.51       75.06     16.96 o 
  -1   5   4     2382.43     2366.66     62.61 o 
   0   5   4      891.06      869.72     30.64 o 
   1   5   4      241.84      254.28     17.64 o 
   2   5   4      758.33      775.45     29.98 o 
   3   5   4        1.34       11.30      7.54 o 
   4   5   4      502.58      432.41     32.97 o 
   5   5   4     1605.69     1360.34     65.00 o 
   6   5   4      106.06       98.92     19.78 o 
   7   5   4       66.75       68.77     16.96 o 
   8   5   4      359.40      272.26     30.15 o 
   9   5   4       65.56       60.29     15.07 o 
  10   5   4       94.01       85.73     16.02 o 
  -3   6   4      428.49      366.46     28.26 o 
  -2   6   4     1781.41     1652.00    130.48 o 
  -1   6   4       25.09       31.40     20.25 o 
   0   6   4      433.34      364.07     20.31 o 
   1   6   4     1944.41     1897.01     55.94 o 
   2   6   4       72.18       79.13     17.90 o 
   3   6   4      400.20      390.96     32.03 o 
   4   6   4      588.93      589.73     40.51 o 
   5   6   4       17.21       36.74     15.07 o 
   6   6   4      208.46      184.64     28.26 o 
   7   6   4      276.44      242.11     31.09 o 
   8   6   4       12.29       15.07     12.25 o 
   9   6   4       96.25      116.82     21.67 o 
  -3   7   4      356.94      370.23     34.86 o 
  -2   7   4      215.40      251.32     31.56 o 
  -1   7   4     1360.48     1248.02     47.57 o 
   0   7   4      337.09      369.64     23.95 o 
   1   7   4      488.72      476.68     35.80 o 
   2   7   4     1021.94      979.74     55.58 o 
   3   7   4      401.60      352.33     36.74 o 
   4   7   4      204.74      239.28     32.97 o 
   5   7   4      418.85      415.45     41.45 o 
   6   7   4       30.11       56.52     17.90 o 
   7   7   4       38.22       54.64     16.96 o 
   8   7   4      112.31      104.57     20.73 o 
   9   7   4        9.90       32.97     13.19 o 
  -3   8   4       95.45      134.71     23.55 o 
  -2   8   4      588.23      555.82     41.45 o 
  -1   8   4       90.38      107.39     21.67 o 
   0   8   4      309.26      394.72     39.57 o 
   1   8   4      629.22      621.76     44.28 o 
   2   8   4      158.09      192.18     30.15 o 
   3   8   4      394.62      456.90     38.62 o 
   4   8   4      355.04      305.23     38.62 o 
   5   8   4        5.90       33.91     16.96 o 
   6   8   4       82.14       73.48     20.73 o 
   7   8   4      174.68      160.15     27.32 o 
   8   8   4        0.73       44.28     16.96 o 
  -3   9   4      457.76      455.96     38.62 o 
  -2   9   4        0.05       39.57     14.13 o 
  -1   9   4      326.74      333.49     40.51 o 
   0   9   4      291.78      287.33     37.68 o 
   1   9   4       20.52       18.84     12.25 o 
   2   9   4      678.83      609.51     47.10 o 
   3   9   4      214.10      253.41     35.80 o 
   4   9   4       26.60       52.76     19.78 o 
   5   9   4      143.07      184.64     32.97 o 
   6   9   4       27.20       71.60     21.67 o 
   7   9   4       49.79       53.70     19.78 o 
  -1  10   4       22.89       48.05     19.78 o 
   0  10   4       98.03       79.13     22.61 o 
   1  10   4      194.03      176.17     32.03 o 
   2  10   4        3.46       17.90     14.13 o 
   3  10   4      211.50      293.92     42.39 o 
   4  10   4      141.64      145.08     31.09 o 
   5  10   4        0.04       31.09     16.02 o 
  -2 -10   5      134.44      149.01     18.91 o 
  -1 -10   5       39.70       58.35     12.98 o 
   0 -10   5       12.38       11.30     13.19 o 
   1 -10   5      306.56      358.93     44.28 o 
   2 -10   5      452.70      509.65     52.76 o 
  -4  -9   5       23.31       30.15     17.90 o 
  -3  -9   5      473.54      505.89     48.99 o 
  -2  -9   5      249.93      242.18     22.97 o 
  -1  -9   5       67.58       71.09     12.60 o 
   0  -9   5      558.77      585.70     29.78 o 
   1  -9   5      415.25      402.26     42.39 o 
   2  -9   5      230.20      276.02     38.62 o 
   3  -9   5      260.35      301.46     41.45 o 
   4  -9   5       43.62       59.35     18.84 o 
   5  -9   5      115.82      146.96     29.20 o 
  -5  -8   5      175.93      191.24     32.97 o 
  -4  -8   5      438.41      436.17     47.10 o 
  -3  -8   5       42.70       50.87     17.90 o 
  -2  -8   5      536.92      558.18     28.64 o 
  -1  -8   5     1211.96     1154.97     43.60 o 
   0  -8   5       21.12       40.59      9.99 o 
   1  -8   5      314.21      289.21     34.86 o 
   2  -8   5      436.74      450.31     43.33 o 
   3  -8   5        6.16        8.48     10.36 o 
   4  -8   5      602.72      588.79     47.10 o 
   5  -8   5      354.17      387.19     45.22 o 
   6  -8   5        0.06        0.00      9.42 o 
  -6  -7   5       58.17       65.00     21.67 o 
  -5  -7   5      330.60      306.17     41.45 o 
  -4  -7   5     1157.38     1120.11     66.89 o 
  -3  -7   5      313.93      326.90     37.68 o 
  -2  -7   5      540.05      520.89     26.26 o 
  -1  -7   5       93.25       94.78     13.32 o 
   0  -7   5     1300.07     1236.02     49.46 o 
   1  -7   5      642.03      607.67     27.35 o 
   2  -7   5      370.37      372.11     37.68 o 
   3  -7   5      651.06      650.02     46.16 o 
   4  -7   5        0.38        0.00      8.48 o 
   5  -7   5      315.71      402.26     43.33 o 
   6  -7   5      787.20      830.90     55.58 o 
   7  -7   5       61.66       71.60     17.90 o 
  -7  -6   5      543.49      712.20     54.64 o 
  -6  -6   5      142.22      132.83     27.32 o 
  -5  -6   5       81.72       91.38     20.73 o 
  -4  -6   5     1719.87     1740.93     84.79 o 
  -3  -6   5       15.19       12.25     12.25 o 
  -2  -6   5       52.74       47.92     16.96 o 
  -1  -6   5     1018.93      916.00     37.21 o 
   0  -6   5       54.75       48.79      9.64 o 
   1  -6   5      731.66      645.13     26.68 o 
   2  -6   5      359.78      386.89     19.24 o 
   3  -6   5       29.70       22.61     11.30 o 
   4  -6   5      634.79      648.14     45.22 o 
   5  -6   5      991.27      954.31     57.47 o 
   6  -6   5        8.94       12.25     11.30 o 
   7  -6   5      345.50      324.07     38.62 o 
   8  -6   5      163.71      145.08     26.38 o 
  -7  -5   5        6.66        0.00     12.25 o 
  -6  -5   5      421.72      429.58     44.28 o 
  -5  -5   5      674.69      727.27     48.99 o 
  -4  -5   5       89.60       77.25     19.78 o 
  -3  -5   5     1560.64     1470.56     69.71 o 
  -2  -5   5      910.03      900.81     32.18 o 
  -1  -5   5        0.34       13.19      6.00 o 
   0  -5   5     1831.31     1745.93     49.95 o 
   1  -5   5     1579.88     1555.23     46.12 o 
   2  -5   5      629.04      663.78     25.57 o 
   3  -5   5     2248.96     2308.99     95.15 o 
   4  -5   5       31.99       47.10     15.07 o 
   5  -5   5        8.12        0.94      8.48 o 
   6  -5   5     1574.88     1472.44     74.42 o 
   7  -5   5      129.13      129.06     23.55 o 
   8  -5   5      175.42      146.96     25.44 o 
   9  -5   5      255.37      241.17     33.91 o 
  -8  -4   5       96.48      113.05     23.55 o 
  -7  -4   5     1368.20     1343.38     72.54 o 
  -6  -4   5       17.36       17.90     13.19 o 
  -5  -4   5      702.94      847.85     51.81 o 
  -4  -4   5     1409.28     1388.60     67.83 o 
  -3  -4   5     1619.09     1589.26     70.65 o 
  -2  -4   5      368.68      393.62     29.20 o 
  -1  -4   5     1370.03     1238.11     37.23 o 
   0  -4   5      129.48      175.16     13.66 o 
   1  -4   5     3634.61     3850.70    105.51 o 
   2  -4   5     4358.21     4724.59    107.99 o 
   3  -4   5       31.89       32.80      5.81 o 
   4  -4   5     1323.97     1210.55     59.35 o 
   5  -4   5      437.00      444.65     33.91 o 
   6  -4   5        3.37        6.59     10.36 o 
   7  -4   5     1040.86     1011.77     58.41 o 
   8  -4   5      226.73      300.52     34.86 o 
   9  -4   5        2.59        0.94     10.36 o 
  -8  -3   5      176.19      195.01     31.09 o 
  -7  -3   5        9.24        8.48     12.25 o 
  -6  -3   5      942.26      930.76     54.64 o 
  -5  -3   5      544.59      618.93     41.45 o 
  -4  -3   5        1.75        5.65      9.42 o 
  -3  -3   5     2026.50     2082.90     83.84 o 
  -2  -3   5     1131.42     1165.24     33.91 o 
  -1  -3   5       38.46       55.85     13.66 o 
   0  -3   5     3456.34     3851.15     89.26 o 
   1  -3   5      630.63      525.48     20.24 o 
   2  -3   5     1026.66      975.41     46.63 o 
   3  -3   5     2720.03     2566.46     74.42 o 
   4  -3   5      369.52      329.72     26.38 o 
   5  -3   5     1080.00     1108.81     57.47 o 
   6  -3   5     1472.87     1544.98     73.48 o 
   7  -3   5        0.82        7.54      8.48 o 
   8  -3   5      360.31      343.85     36.74 o 
   9  -3   5      414.86      387.19     40.51 o 
  10  -3   5        3.29        0.94     11.30 o 
  -8  -2   5      142.50      120.58     22.61 o 
  -7  -2   5      763.72      762.13     47.10 o 
  -6  -2   5      288.89      283.56     31.09 o 
  -5  -2   5      561.22      607.63     39.57 o 
  -4  -2   5     1184.22     1144.60     55.58 o 
  -3  -2   5      183.67      158.27     20.73 o 
  -2  -2   5     2288.69     2223.16     53.60 o 
  -1  -2   5     4786.60     4619.72    145.08 o 
   0  -2   5       70.26      108.12     14.60 o 
   1  -2   5     6479.22     6740.91    185.11 o 
   2  -2   5      290.58      244.54     12.20 o 
   3  -2   5     1692.27     1917.87     48.81 o 
   4  -2   5      703.21      673.28     22.12 o 
   5  -2   5      779.25      756.47     42.39 o 
   6  -2   5        0.03        8.48      8.48 o 
   7  -2   5      694.12      599.15     41.45 o 
   8  -2   5      106.03      112.11     21.67 o 
   9  -2   5       74.31       80.08     20.73 o 
  10  -2   5      220.32      258.12     35.80 o 
  -8  -1   5      508.15      536.97     48.99 o 
  -7  -1   5      128.99      163.92     23.55 o 
  -6  -1   5      251.48      238.34     27.32 o 
  -5  -1   5     1120.22     1056.05     52.76 o 
  -4  -1   5       13.48       17.90     10.36 o 
  -3  -1   5     1044.53      853.51     42.39 o 
  -2  -1   5      392.39      341.03     23.55 o 
  -1  -1   5      747.20      709.80     21.24 o 
   0  -1   5     2975.36     2822.58     65.55 o 
   1  -1   5     2266.39     2241.11     54.29 o 
   2  -1   5     1730.62     1839.75     46.57 o 
   3  -1   5     1421.70     1365.65     37.28 o 
   4  -1   5     2233.79     2205.87     59.82 o 
   5  -1   5      221.66      236.73     12.24 o 
   6  -1   5     2146.11     2085.72     87.61 o 
   7  -1   5       20.42       28.26     11.30 o 
   8  -1   5       71.80       86.67     20.73 o 
   9  -1   5      243.63      249.65     33.91 o 
  10  -1   5       25.46       52.76     17.90 o 
  -8   0   5       83.42       70.65     18.84 o 
  -7   0   5      941.51      757.42     48.99 o 
  -6   0   5      974.46      892.64     36.27 o 
  -5   0   5      762.72      817.71     44.28 o 
  -4   0   5     3847.61     3895.42    132.83 o 
  -3   0   5      175.71      207.25     21.67 o 
  -2   0   5     2435.15     2463.49     88.55 o 
  -1   0   5     5638.71     6027.03    129.10 o 
   0   0   5      783.88      738.99     22.80 o 
   1   0   5     1889.18     1734.21     43.95 o 
   2   0   5     1607.28     1533.63     63.59 o 
   3   0   5        7.41       10.83      4.00 o 
   4   0   5     3459.51     3411.09     79.64 o 
   5   0   5     2416.27     2433.66     73.48 o 
   6   0   5       39.07       39.03      7.13 o 
   7   0   5      481.81      496.66     30.62 o 
   8   0   5      370.03      400.45     25.44 o 
   9   0   5       28.00       27.32     14.13 o 
  10   0   5      161.39      207.25     32.03 o 
  -8   1   5      531.95      521.90     48.99 o 
  -7   1   5        4.79        0.00      9.42 o 
  -6   1   5      648.78      664.99     56.05 o 
  -5   1   5      584.63      598.78     26.62 o 
  -4   1   5      320.87      306.68     18.51 o 
  -3   1   5     1754.60     1632.44     46.26 o 
  -2   1   5     1395.99     1292.62     33.02 o 
  -1   1   5      644.51      726.05     21.72 o 
   0   1   5     7974.54     8565.64    180.86 o 
   1   1   5     1348.37     1313.65     44.28 o 
   2   1   5      151.93      152.69     10.98 o 
   3   1   5     3577.98     3588.57     83.50 o 
   4   1   5      875.87      851.40     28.02 o 
   5   1   5      444.25      433.38     16.88 o 
   6   1   5     1322.31     1291.89     37.55 o 
   7   1   5        0.21       17.90     11.30 o 
   8   1   5      457.47      462.55     36.74 o 
   9   1   5      412.92      378.71     38.62 o 
  10   1   5       34.04       28.26     15.07 o 
  -8   2   5        7.15       21.67     15.07 o 
  -7   2   5      668.76      601.98     43.33 o 
  -6   2   5      201.04      185.59     28.26 o 
  -5   2   5     3523.78     3360.38     84.93 o 
  -4   2   5     1168.25     1143.11     37.63 o 
  -3   2   5      599.37      591.34     25.91 o 
  -2   2   5     1961.08     1987.15     40.61 o 
  -1   2   5     2936.80     2999.67     56.46 o 
   0   2   5      837.14      878.28     20.86 o 
   1   2   5     2088.60     2137.61     41.16 o 
   2   2   5     4534.87     4517.16    103.23 o 
   3   2   5     1271.67     1321.91     38.93 o 
   4   2   5     3140.97     2962.06     55.00 o 
   5   2   5      852.59      803.02     20.52 o 
   6   2   5        6.54        1.88      8.48 o 
   7   2   5      792.93      715.02     45.22 o 
   8   2   5       90.96      102.68     21.67 o 
   9   2   5        1.74        3.77      9.42 o 
  10   2   5      184.08      230.80     32.97 o 
  -7   3   5       84.45       86.67     18.84 o 
  -6   3   5      379.50      418.27     39.57 o 
  -5   3   5      591.11      559.58     38.62 o 
  -4   3   5      102.04      107.11     12.60 o 
  -3   3   5      547.11      510.79     34.86 o 
  -2   3   5      926.44      880.04     22.94 o 
  -1   3   5       40.66       42.25      5.38 o 
   0   3   5     4105.54     4029.97     73.49 o 
   1   3   5     1230.95     1188.84     36.30 o 
   2   3   5        3.03       13.19      7.54 o 
   3   3   5      169.44      166.40     14.22 o 
   4   3   5        5.67       13.66      6.00 o 
   5   3   5       81.51      113.99     20.73 o 
   6   3   5      982.02      869.52     49.93 o 
   7   3   5      290.38      276.02     32.03 o 
   8   3   5      639.30      556.76     41.45 o 
   9   3   5      143.82      127.18     25.44 o 
  10   3   5       29.63       39.57     16.96 o 
  -7   4   5      425.53      386.24     41.45 o 
  -6   4   5      228.81      263.78     32.03 o 
  -5   4   5      212.62      202.54     27.32 o 
  -4   4   5     1332.08     1270.06     44.75 o 
  -3   4   5     1754.36     1725.48     58.41 o 
  -2   4   5      978.04      971.46     26.03 o 
  -1   4   5     3263.02     3128.22     61.53 o 
   0   4   5       26.38       23.35      6.10 o 
   1   4   5     2356.06     2337.56     61.62 o 
   2   4   5     1460.77     1500.97     44.96 o 
   3   4   5       29.57       22.83      6.97 o 
   4   4   5     1120.14     1162.50     53.70 o 
   5   4   5      794.12      797.93     48.05 o 
   6   4   5       19.27       31.09     15.07 o 
   7   4   5      190.63      188.41     29.20 o 
   8   4   5      363.98      306.17     36.74 o 
   9   4   5        5.25        0.00     11.30 o 
  10   4   5       78.59       92.32     22.61 o 
  -6   5   5      461.88      447.48     42.39 o 
  -5   5   5      581.85      487.99     35.80 o 
  -4   5   5       65.19       45.22     13.19 o 
  -3   5   5      343.38      342.44     19.95 o 
  -2   5   5      746.34      735.25     28.30 o 
  -1   5   5      144.44      146.14     17.43 o 
   0   5   5     2852.61     2681.79    142.72 o 
   1   5   5      932.93      863.47     31.97 o 
   2   5   5       67.15       68.56     11.32 o 
   3   5   5      312.84      263.45     19.98 o 
   4   5   5      782.84      810.17     47.10 o 
   5   5   5      664.40      692.41     44.28 o 
   6   5   5      925.71      860.10     49.93 o 
  -2   6   5      646.83      670.04     59.82 o 
  -1   6   5      522.65      495.15     23.95 o 
   0   6   5       44.24       69.43     11.64 o 
   1   6   5      659.69      589.78     27.31 o 
   2   6   5      924.75      882.96     47.57 o 
   3   6   5       14.90        8.48     11.30 o 
   4   6   5      633.28      742.34     47.10 o 
   5   6   5     2479.45     2196.89     96.09 o 
   6   6   5      494.33      461.61     37.68 o 
   7   6   5      142.07      152.61     25.44 o 
   8   6   5       36.48       31.09     15.07 o 
   9   6   5        5.46        9.42     13.19 o 
  -2   7   5      496.28      492.49     25.29 o 
  -1   7   5        2.56        7.94      6.97 o 
   0   7   5      701.76      646.42     56.99 o 
   1   7   5       72.46       89.35     13.94 o 
   2   7   5        1.09        0.00      9.42 o 
   3   7   5      567.65      535.09     40.51 o 
   4   7   5      161.44      215.73     32.03 o 
   5   7   5       11.49        8.48     12.25 o 
   6   7   5      205.17      227.04     32.97 o 
   7   7   5        0.66       18.84     13.19 o 
   8   7   5       73.16       66.89     18.84 o 
   9   7   5       70.07       46.16     16.96 o 
  -2   8   5      214.04      223.27     31.09 o 
  -1   8   5      563.36      532.94     27.88 o 
   0   8   5       34.18       54.64     16.02 o 
   1   8   5      369.41      366.46     39.57 o 
   2   8   5      664.21      676.40     47.10 o 
   3   8   5       13.90       29.20     15.07 o 
   4   8   5      402.04      510.60     48.99 o 
   5   8   5      248.45      259.07     36.74 o 
   6   8   5        3.94       23.55     16.02 o 
   7   8   5        4.05       19.78     15.07 o 
   8   8   5       38.09       74.42     18.84 o 
  -2   9   5      358.35      362.69     40.51 o 
  -1   9   5        8.80       16.96     12.25 o 
   0   9   5      270.05      271.31     37.68 o 
   1   9   5      223.50      190.30     31.09 o 
   2   9   5       10.28        7.54     14.13 o 
   3   9   5      484.84      498.35     49.93 o 
   4   9   5       50.23       48.05     18.84 o 
   5   9   5       22.82       44.28     17.90 o 
   6   9   5       42.97       70.65     20.73 o 
   7   9   5       23.72       72.54     21.67 o 
  -1  10   5      676.29      617.99     48.99 o 
   0  10   5        6.86        1.88     13.19 o 
   1  10   5      135.77      154.50     29.20 o 
   2  10   5      202.80      222.33     38.62 o 
   3  10   5        3.97       25.44     16.02 o 
   4  10   5       98.15      176.17     32.03 o 
   5  10   5       92.57      106.45     28.26 o 
   0 -10   6      262.69      308.05     38.62 o 
  -3  -9   6        1.48        9.42     14.13 o 
  -2  -9   6      431.76      471.97     47.10 o 
  -1  -9   6       59.42       79.58     13.64 o 
   0  -9   6      142.34      136.60     25.44 o 
   1  -9   6      366.53      462.55     46.16 o 
   2  -9   6       90.01       81.02     21.67 o 
   3  -9   6      101.67      130.00     26.38 o 
   4  -9   6      367.80      433.35     49.93 o 
  -5  -8   6       73.54      110.22     26.38 o 
  -4  -8   6      153.96      241.17     36.74 o 
  -3  -8   6      953.82      889.31     58.41 o 
  -2  -8   6        9.91       16.96     14.13 o 
  -1  -8   6      485.77      474.90     33.44 o 
   0  -8   6      322.13      340.93     24.62 o 
   1  -8   6      351.90      377.77     38.62 o 
   2  -8   6      618.81      487.05     40.51 o 
   3  -8   6      268.92      259.07     34.86 o 
   4  -8   6       42.53       53.70     16.96 o 
   5  -8   6      419.65      481.39     49.93 o 
   6  -8   6      186.26      217.62     35.80 o 
  -6  -7   6        0.44       13.19     17.90 o 
  -5  -7   6      209.97      271.31     40.51 o 
  -4  -7   6      218.94      223.27     34.86 o 
  -3  -7   6      656.33      682.99     48.05 o 
  -2  -7   6      982.33     1025.90     58.41 o 
  -1  -7   6      312.56      314.81     21.19 o 
   0  -7   6      666.67      561.67     26.97 o 
   1  -7   6      936.48      901.77     35.14 o 
   2  -7   6      558.19      496.47     38.62 o 
   3  -7   6       18.57       21.67     13.19 o 
   4  -7   6      680.00      543.57     42.39 o 
   5  -7   6       29.93       44.28     15.07 o 
   6  -7   6      336.76      405.09     45.22 o 
   7  -7   6      167.42      221.38     33.91 o 
  -6  -6   6      331.83      327.84     42.39 o 
  -5  -6   6      171.41      198.77     32.97 o 
  -4  -6   6      509.17      581.25     46.16 o 
  -3  -6   6     1291.87     1338.67     69.71 o 
  -2  -6   6        9.96        2.83     10.36 o 
  -1  -6   6      175.76      181.33     29.67 o 
   0  -6   6      552.58      533.87     24.97 o 
   1  -6   6       18.28       18.66      6.97 o 
   2  -6   6     2151.48     2146.42     60.89 o 
   3  -6   6     1485.31     1389.54     69.71 o 
   4  -6   6        4.18        1.88      9.42 o 
   5  -6   6      565.79      558.64     41.45 o 
   6  -6   6       59.28       82.90     19.78 o 
   7  -6   6       31.20       53.70     16.02 o 
   8  -6   6      185.20      182.76     30.15 o 
  -7  -5   6      271.33      376.82     45.22 o 
  -6  -5   6       63.45       61.23     20.73 o 
  -5  -5   6      510.20      558.64     44.28 o 
  -4  -5   6      183.97      211.02     31.09 o 
  -3  -5   6      412.31      417.33     38.62 o 
  -2  -5   6      330.21      324.07     32.97 o 
  -1  -5   6     1345.83     1324.46     66.89 o 
   0  -5   6       50.85       67.65     10.31 o 
   1  -5   6     1656.81     1547.45     46.57 o 
   2  -5   6       61.83       87.49     11.09 o 
   3  -5   6      840.84      834.67     48.05 o 
   4  -5   6      392.71      403.20     32.97 o 
   5  -5   6      239.54      263.78     31.09 o 
   6  -5   6      430.15      445.59     37.68 o 
   7  -5   6      239.84      243.99     32.97 o 
   8  -5   6        0.05       21.67     11.30 o 
  -7  -4   6       79.62      121.53     25.44 o 
  -6  -4   6     1047.00      913.80     58.41 o 
  -5  -4   6      199.71      192.18     29.20 o 
  -4  -4   6      581.15      569.00     41.45 o 
  -3  -4   6     2673.48     2591.61    103.63 o 
  -2  -4   6      162.96      187.47     25.44 o 
  -1  -4   6       27.43       25.57      6.78 o 
   0  -4   6     2205.17     2232.61     59.62 o 
   1  -4   6      251.95      263.86     15.56 o 
   2  -4   6     2614.47     2568.21     66.08 o 
   3  -4   6     1934.47     1855.22     50.57 o 
   4  -4   6      110.01      127.18     21.67 o 
   5  -4   6      564.04      573.71     40.51 o 
   6  -4   6     1353.57     1238.81     65.94 o 
   7  -4   6        2.91       11.30     10.36 o 
   8  -4   6      345.37      372.11     39.57 o 
   9  -4   6       38.58       48.99     17.90 o 
  -7  -3   6      300.59      261.89     34.86 o 
  -6  -3   6        2.63       16.96     13.19 o 
  -5  -3   6     1339.86     1360.34     68.77 o 
  -4  -3   6      224.51      231.75     29.20 o 
  -3  -3   6      277.17      263.78     29.20 o 
  -2  -3   6     2305.04     1987.75     81.02 o 
  -1  -3   6     2950.30     2913.47     71.13 o 
   0  -3   6     1103.37     1103.14     33.60 o 
   1  -3   6     1442.20     1328.09     38.64 o 
   2  -3   6       28.01       41.91      8.48 o 
   3  -3   6     1173.70     1262.09     38.62 o 
   4  -3   6      849.52      847.85     47.10 o 
   5  -3   6       15.12       16.02     11.30 o 
   6  -3   6        9.45       11.30     10.36 o 
   7  -3   6     3849.04     3420.62    135.66 o 
   8  -3   6       16.24        9.42     11.30 o 
   9  -3   6      129.27      168.63     29.20 o 
  10  -3   6       56.76       70.65     18.84 o 
  -8  -2   6       23.88       28.26     15.07 o 
  -7  -2   6      333.62      377.77     37.68 o 
  -6  -2   6     1189.81     1261.42     64.06 o 
  -5  -2   6      405.39      457.84     34.86 o 
  -4  -2   6      278.41      300.52     31.09 o 
  -3  -2   6     2525.34     2340.08     91.38 o 
  -2  -2   6       54.39       69.71     15.07 o 
  -1  -2   6     3118.79     3039.68     71.71 o 
   0  -2   6     3522.89     3638.55     89.50 o 
   1  -2   6      469.05      504.92     19.64 o 
   2  -2   6     2364.29     2389.97     60.22 o 
   3  -2   6     1119.38      981.94     30.71 o 
   4  -2   6       18.21       24.11      5.40 o 
   5  -2   6     1791.39     1707.01     75.36 o 
   6  -2   6      415.89      392.84     32.03 o 
   7  -2   6        0.27        0.00      8.48 o 
   8  -2   6      951.48      910.97     57.47 o 
   9  -2   6       75.21       94.21     22.61 o 
  10  -2   6       81.09      100.80     23.55 o 
  -8  -1   6      136.18      136.60     25.44 o 
  -7  -1   6      601.84      507.77     37.68 o 
  -6  -1   6        0.29       11.30     11.30 o 
  -5  -1   6      852.64      840.32     48.05 o 
  -4  -1   6      613.18      593.50     38.62 o 
  -3  -1   6      463.97      437.12     31.09 o 
  -2  -1   6     1865.97     1768.25     71.60 o 
  -1  -1   6      220.45      207.92     12.72 o 
   0  -1   6     1161.03     1220.47     34.33 o 
   1  -1   6     3482.19     3215.22    109.28 o 
   2  -1   6      154.77      172.02     12.31 o 
   3  -1   6      217.24      211.29     12.67 o 
   4  -1   6     2185.21     2103.52     54.45 o 
   5  -1   6      250.18      249.77     13.82 o 
   6  -1   6      451.45      447.48     34.86 o 
   7  -1   6      313.57      312.76     33.91 o 
   8  -1   6       17.48       10.36     13.19 o 
   9  -1   6      107.48      127.18     25.44 o 
  10  -1   6       92.05       73.48     20.73 o 
  -8   0   6       57.34       40.51     16.02 o 
  -7   0   6      122.22      114.93     21.67 o 
  -6   0   6      791.12      736.67     32.30 o 
  -5   0   6      520.16      471.03     34.86 o 
  -4   0   6      564.33      483.28     33.91 o 
  -3   0   6     1718.51     1672.16     70.65 o 
  -2   0   6      104.68      104.57     16.02 o 
  -1   0   6      557.94      520.97     31.56 o 
   0   0   6     1742.11     1710.41     44.39 o 
   1   0   6      191.70      216.67     11.94 o 
   2   0   6     3033.23     3034.67     72.60 o 
   3   0   6     3619.06     3390.54     80.47 o 
   4   0   6      602.79      581.66     22.39 o 
   5   0   6     2000.42     1909.50     51.50 o 
   6   0   6     1161.21     1222.79     61.23 o 
   7   0   6       12.34       30.15     14.13 o 
   8   0   6      341.56      380.59     38.62 o 
   9   0   6       35.80       45.22     16.02 o 
  10   0   6        0.23        0.00     12.25 o 
  -7   1   6      877.86      832.78     53.70 o 
  -6   1   6        2.72       10.45      7.24 o 
  -5   1   6     1165.47     1131.23     54.64 o 
  -4   1   6     1505.01     1495.27     49.46 o 
  -3   1   6       39.17       48.99     14.13 o 
  -2   1   6     1927.18     1957.60     77.25 o 
  -1   1   6       19.21        9.64      3.77 o 
   0   1   6       20.50       33.91      6.56 o 
   1   1   6     5198.91     5291.05    118.24 o 
   2   1   6      778.31      719.29     25.31 o 
   3   1   6     1330.43     1172.71     35.90 o 
   4   1   6     1466.31     1347.24     39.82 o 
   5   1   6      263.06      251.18     15.51 o 
   6   1   6      596.13      553.93     37.68 o 
   7   1   6      313.84      309.00     32.97 o 
   8   1   6       16.08       51.81     16.96 o 
   9   1   6      130.38      168.63     28.26 o 
  10   1   6      277.92      275.08     36.74 o 
  -7   2   6      141.94      218.56     32.03 o 
  -6   2   6      693.05      730.10     47.10 o 
  -5   2   6       85.30      115.03     14.22 o 
  -4   2   6     1696.91     1608.48    153.56 o 
  -3   2   6     3024.62     2993.50     85.73 o 
  -2   2   6      334.58      354.23     17.84 o 
  -1   2   6     1394.80     1534.45     33.63 o 
   0   2   6     3275.80     3316.21     61.90 o 
   1   2   6      511.42      536.25     25.71 o 
   2   2   6     3229.21     3407.24     82.59 o 
   3   2   6     1176.06     1137.91     42.86 o 
   4   2   6       31.00       43.68     15.54 o 
   5   2   6      945.60      893.58     32.18 o 
   6   2   6      487.64      507.77     36.74 o 
   7   2   6       21.09       36.74     14.13 o 
   8   2   6      735.26      629.30     45.22 o 
   9   2   6      269.07      300.52     37.68 o 
  10   2   6       14.05       29.20     15.07 o 
  -7   3   6      396.22      460.67     45.22 o 
  -6   3   6       20.54       19.78     11.30 o 
  -5   3   6      787.17      781.91     47.10 o 
  -4   3   6      134.44      187.94     17.32 o 
  -3   3   6       24.10       34.49      8.58 o 
  -2   3   6     1755.21     1648.93     47.17 o 
  -1   3   6      931.83      850.94     22.83 o 
   0   3   6     2305.64     2389.81     48.08 o 
   1   3   6     5084.32     4936.22    113.91 o 
   2   3   6      677.28      641.54     35.80 o 
   3   3   6       74.23       89.29     11.94 o 
   4   3   6      450.54      398.80     32.50 o 
   5   3   6       33.90       51.81      9.50 o 
   6   3   6      407.75      355.16     34.86 o 
   7   3   6      414.51      396.61     38.62 o 
   8   3   6       23.95       16.96     13.19 o 
   9   3   6      223.01      272.26     35.80 o 
  10   3   6      165.01      157.32     27.32 o 
  -6   4   6      633.91      544.51     41.45 o 
  -5   4   6      149.33      128.12     22.61 o 
  -4   4   6     2084.20     1918.63     56.62 o 
  -3   4   6       81.25       84.63     11.53 o 
  -2   4   6     1328.31     1377.92     42.20 o 
  -1   4   6      655.81      616.87     22.83 o 
   0   4   6     1699.28     1711.55     49.60 o 
   1   4   6       22.42       33.80      7.91 o 
   2   4   6     1120.37     1012.18     36.27 o 
   3   4   6      373.01      342.46     36.74 o 
   4   4   6        7.51        0.47      6.12 o 
   5   4   6      523.00      484.23     49.46 o 
   6   4   6      684.50      626.47     45.22 o 
   7   4   6        0.03       14.13     12.25 o 
   8   4   6      355.47      275.08     35.80 o 
   9   4   6       29.11        3.77     11.30 o 
  10   4   6       14.33       40.51     16.02 o 
  -6   5   6       40.96       53.70     16.02 o 
  -5   5   6      406.89      412.62     39.57 o 
  -4   5   6      824.15      776.26     46.16 o 
  -3   5   6      443.34      430.90     22.31 o 
  -2   5   6      616.19      595.78     33.44 o 
  -1   5   6     1138.99     1154.28     38.93 o 
   0   5   6       75.12       83.30     11.53 o 
   1   5   6     1239.41     1041.70     37.60 o 
   2   5   6      200.01      204.20     21.67 o 
   3   5   6       11.31        6.88      7.64 o 
   4   5   6      525.45      524.13     47.10 o 
   5   5   6      768.33      665.09     44.28 o 
   8   5   6        3.35        0.00     11.30 o 
   9   5   6      105.53       92.32     24.49 o 
  10   5   6       10.11       32.97     17.90 o 
  -2   6   6      204.41      214.79     26.38 o 
  -1   6   6      372.71      318.23     20.36 o 
   0   6   6      507.19      475.77     24.65 o 
   1   6   6        8.12       11.30      7.24 o 
   2   6   6      845.83      868.40     93.74 o 
   3   6   6      464.56      478.51     26.31 o 
   4   6   6      221.34      224.21     31.09 o 
   5   6   6      201.21      189.35     28.26 o 
   6   6   6     1774.11     1651.43     80.08 o 
   7   6   6        1.32        2.83     13.19 o 
   8   6   6       56.00       56.52     16.02 o 
   9   6   6       31.05       30.15     15.07 o 
  -2   7   6      836.31      848.80     48.99 o 
  -1   7   6      694.74      689.64     30.97 o 
   0   7   6       16.53       29.67      8.66 o 
   1   7   6      547.32      525.87     29.20 o 
   2   7   6      166.06      181.38     20.24 o 
   3   7   6      203.51      209.14     31.09 o 
   4   7   6      488.28      537.92     42.39 o 
   5   7   6        4.36       11.30     14.13 o 
   6   7   6      203.95      211.96     32.97 o 
   7   7   6      197.74      140.37     26.38 o 
   8   7   6        0.13       12.25     13.19 o 
   9   7   6       22.86       37.68     16.02 o 
  -1   8   6      240.60      255.25     22.65 o 
   0   8   6      453.92      476.62     26.97 o 
   1   8   6        0.80       19.31      9.33 o 
   2   8   6      190.62      176.17     30.15 o 
   3   8   6      557.02      589.73     45.22 o 
   4   8   6        0.01       29.20     16.02 o 
   5   8   6      138.26      108.34     24.49 o 
   6   8   6       77.34       94.21     23.55 o 
   7   8   6       63.16       69.71     20.73 o 
   8   8   6        9.59       32.97     17.90 o 
  -1   9   6       90.49       66.89     19.78 o 
   0   9   6      111.39      100.80     22.61 o 
   1   9   6      608.80      496.47     41.45 o 
   2   9   6       26.68       49.93     18.84 o 
   3   9   6       23.68       39.57     16.02 o 
   4   9   6      231.12      217.62     35.80 o 
   5   9   6       50.30       71.60     24.49 o 
   6   9   6       25.32       51.81     21.67 o 
   1  10   6        1.25       27.32     15.07 o 
   2  10   6      150.29      112.11     26.38 o 
   3  10   6      113.04      137.54     27.32 o 
   4  10   6       10.98       41.45     17.90 o 
  -2  -9   7       95.80      126.24     24.49 o 
  -1  -9   7      306.80      321.24     37.68 o 
   0  -9   7       37.45       57.47     15.07 o 
   1  -9   7      193.88      204.43     32.97 o 
   2  -9   7      354.63      414.51     44.28 o 
   3  -9   7       70.77       81.96     18.84 o 
  -4  -8   7       20.17       44.28     19.78 o 
  -3  -8   7      131.37      183.70     32.03 o 
  -2  -8   7      541.87      595.38     46.16 o 
  -1  -8   7       57.32       68.77     17.90 o 
   0  -8   7      335.11      324.98     24.31 o 
   1  -8   7       44.04       91.38     19.78 o 
   2  -8   7       15.42       32.03     14.13 o 
   3  -8   7      384.54      392.84     42.39 o 
   4  -8   7      433.40      460.67     48.05 o 
   5  -8   7       30.85       27.32     13.19 o 
  -5  -7   7        4.72        7.54     16.02 o 
  -4  -7   7      415.51      500.23     50.87 o 
  -3  -7   7      379.97      357.04     41.45 o 
  -2  -7   7      197.07      206.31     30.15 o 
  -1  -7   7     1128.00     1134.24     60.29 o 
   0  -7   7      205.90      196.06     19.31 o 
   1  -7   7       95.62       81.36     12.60 o 
   2  -7   7      609.16      688.65     46.16 o 
   3  -7   7      407.75      452.19     37.68 o 
   4  -7   7      560.50      455.02     38.62 o 
   5  -7   7      370.07      455.02     45.22 o 
   6  -7   7        9.49       15.07     13.19 o 
  -6  -6   7      182.69      171.46     31.09 o 
  -5  -6   7      437.52      473.86     50.87 o 
  -4  -6   7        0.48       12.25     13.19 o 
  -3  -6   7      826.79      835.61     54.64 o 
  -2  -6   7      638.31      560.53     41.45 o 
  -1  -6   7       12.17       23.55     12.25 o 
   0  -6   7      654.45      604.84     27.64 o 
   1  -6   7     1414.93     1402.28     46.26 o 
   2  -6   7       13.09       17.90     11.30 o 
   3  -6   7      960.83     1047.57     58.41 o 
   4  -6   7      441.65      408.85     34.86 o 
   5  -6   7       27.70       34.86     14.13 o 
   6  -6   7      428.63      414.51     44.28 o 
   7  -6   7      113.86      136.60     26.38 o 
  -6  -5   7      147.35      178.05     31.09 o 
  -5  -5   7       22.18        3.77     13.19 o 
  -4  -5   7      154.97      202.54     30.15 o 
  -3  -5   7      579.07      591.61     43.33 o 
  -2  -5   7     2258.26     2276.02     96.09 o 
  -1  -5   7      412.44      372.11     34.86 o 
   0  -5   7      363.93      369.99     20.62 o 
   1  -5   7      430.81      375.72     46.16 o 
   2  -5   7     1682.55     1606.61     48.41 o 
   3  -5   7      600.48      495.52     35.80 o 
   4  -5   7      467.33      428.64     34.86 o 
   5  -5   7      554.04      565.24     41.45 o 
   6  -5   7       85.50      116.82     24.49 o 
   7  -5   7      303.56      321.24     39.57 o 
   8  -5   7      404.37      365.52     42.39 o 
  -7  -4   7       10.70       55.58     18.84 o 
  -6  -4   7      343.43      293.92     37.68 o 
  -5  -4   7     1387.73     1461.14     76.31 o 
  -4  -4   7      184.51      165.80     28.26 o 
  -3  -4   7      140.87      136.60     24.49 o 
  -2  -4   7     2050.48     1901.08     82.90 o 
  -1  -4   7      135.52      134.71     21.67 o 
   0  -4   7      501.11      490.39     21.86 o 
   1  -4   7     1704.20     1469.07     44.29 o 
   2  -4   7        8.90       26.75     10.36 o 
   3  -4   7     1189.87     1157.42     39.57 o 
   4  -4   7       37.70       56.52     16.02 o 
   5  -4   7       14.01       26.38     12.25 o 
   6  -4   7      313.81      362.69     37.68 o 
   7  -4   7      399.55      468.20     44.28 o 
   8  -4   7       23.45       27.32     13.19 o 
   9  -4   7      223.13      185.59     31.09 o 
  -7  -3   7      254.60      298.63     37.68 o 
  -6  -3   7      191.92      179.93     28.26 o 
  -5  -3   7       26.19       34.86     16.02 o 
  -4  -3   7      516.13      457.84     35.80 o 
  -3  -3   7      896.11      799.81     48.05 o 
  -2  -3   7      243.21      256.24     29.20 o 
  -1  -3   7     2750.58     2341.96     91.38 o 
   0  -3   7      818.01      799.75     28.55 o 
   1  -3   7      155.32      157.37     13.32 o 
   2  -3   7     1544.28     1529.46     45.24 o 
   3  -3   7      634.15      623.18     30.62 o 
   4  -3   7      406.21      389.07     30.15 o 
   5  -3   7     1078.51      994.82     54.64 o 
   6  -3   7       20.44       33.91     13.19 o 
   7  -3   7      137.85      165.80     28.26 o 
   8  -3   7      698.57      669.81     49.93 o 
   9  -3   7       33.38       20.73     15.07 o 
  -7  -2   7       52.67       54.64     16.96 o 
  -6  -2   7      216.32      257.18     32.97 o 
  -5  -2   7     2653.96     2537.91    104.57 o 
  -4  -2   7        9.61       29.20     13.19 o 
  -3  -2   7     1817.07     1680.64     75.36 o 
  -2  -2   7     1674.35     1606.21     70.65 o 
  -1  -2   7      585.13      649.08     38.62 o 
   0  -2   7     1069.87     1005.62     35.33 o 
   1  -2   7     1681.11     1594.62     64.06 o 
   2  -2   7      317.77      303.87     24.96 o 
   3  -2   7     2124.30     2038.44     55.10 o 
   4  -2   7     1573.20     1574.19     50.40 o 
   5  -2   7       29.49       52.76     15.07 o 
   6  -2   7     1048.03     1042.86     58.41 o 
   7  -2   7      331.47      296.75     35.80 o 
   8  -2   7       27.07       17.90     13.19 o 
   9  -2   7      407.04      445.59     45.22 o 
  10  -2   7       13.68       15.07     14.13 o 
  -7  -1   7      226.33      248.49     23.64 o 
  -6  -1   7      241.34      276.02     32.97 o 
  -5  -1   7       49.67       33.91     15.07 o 
  -4  -1   7     1668.78     1431.93     67.83 o 
  -3  -1   7      278.67      235.52     27.32 o 
  -2  -1   7      192.76      177.11     23.55 o 
  -1  -1   7     2644.57     2561.46     97.03 o 
   0  -1   7      708.34      640.01     34.86 o 
   1  -1   7      118.19      140.79     26.38 o 
   2  -1   7      924.51      934.89     31.09 o 
   3  -1   7       87.98       77.29     11.78 o 
   4  -1   7      874.44      722.30     73.48 o 
   5  -1   7     1963.33     1929.88     67.83 o 
   6  -1   7      185.11      192.18     27.32 o 
   7  -1   7      382.31      392.84     38.62 o 
   8  -1   7      579.63      610.46     45.22 o 
   9  -1   7      103.43      131.89     26.38 o 
  10  -1   7      149.09      162.03     29.20 o 
  -7   0   7      131.73      181.82     29.20 o 
  -6   0   7      269.74      240.23     21.58 o 
  -5   0   7     1105.48     1113.52     59.35 o 
  -4   0   7       41.08       60.29     16.96 o 
  -3   0   7     1704.73     1593.97     71.60 o 
  -2   0   7     1464.22     1300.99     61.23 o 
  -1   0   7       51.15       47.10     13.19 o 
   0   0   7     1329.01     1328.96     38.62 o 
   1   0   7     2119.49     1986.51     52.51 o 
   2   0   7      110.02      135.11     15.54 o 
   3   0   7     5554.43     5655.71    127.82 o 
   4   0   7      300.89      285.61     36.74 o 
   5   0   7      106.59      104.95     12.72 o 
   6   0   7      450.54      490.81     36.74 o 
   7   0   7       95.06       89.50     21.67 o 
   8   0   7       21.57       17.90     12.25 o 
   9   0   7      221.55      185.59     31.09 o 
  10   0   7        9.36       20.73     14.13 o 
  -7   1   7      382.20      390.96     42.39 o 
  -6   1   7      580.63      601.89     29.98 o 
  -5   1   7        1.70        6.22      8.95 o 
  -4   1   7      541.10      577.47     26.92 o 
  -3   1   7      794.96      867.64     48.99 o 
  -2   1   7        1.03        8.48     10.36 o 
  -1   1   7      355.33      315.59     26.38 o 
   0   1   7      157.02      173.17     21.67 o 
   1   1   7      972.60      903.47     30.26 o 
   2   1   7     2443.29     2355.16     61.62 o 
   3   1   7      692.46      683.72     38.15 o 
   4   1   7      985.99      998.86     33.89 o 
   5   1   7      650.36      691.26     27.35 o 
   6   1   7      283.28      277.59     17.78 o 
   7   1   7      109.76      110.22     22.61 o 
   8   1   7      375.43      367.40     38.62 o 
   9   1   7        0.07        0.00     12.25 o 
  10   1   7       32.61       45.22     18.84 o 
  -7   2   7       20.81       32.03     12.25 o 
  -6   2   7      323.58      313.71     36.74 o 
  -5   2   7     1008.96     1074.36     40.96 o 
  -4   2   7      556.84      598.39     27.59 o 
  -3   2   7      917.23      978.82     35.52 o 
  -2   2   7     2764.84     2836.93     72.00 o 
  -1   2   7      120.15      119.57     15.07 o 
   0   2   7     1481.13     1383.41     31.39 o 
   1   2   7     3194.11     3246.91     85.84 o 
   2   2   7        1.14        7.70      5.63 o 
   3   2   7     1665.57     1533.39     98.45 o 
   4   2   7      517.59      497.31     22.97 o 
   5   2   7       28.74       37.96      8.58 o 
   6   2   7      845.16      823.19     32.06 o 
   7   2   7      318.95      292.04     34.86 o 
   8   2   7       50.98       83.84     18.84 o 
   9   2   7      215.17      207.25     32.03 o 
  10   2   7       86.26       72.54     18.84 o 
  -6   3   7      512.73      498.35     45.22 o 
  -5   3   7       21.73       10.72      7.91 o 
  -4   3   7      641.67      646.61     63.59 o 
  -3   3   7      432.90      408.87     21.29 o 
  -2   3   7      394.44      415.52     21.04 o 
  -1   3   7     1532.60     1578.95     44.93 o 
   0   3   7      170.91      163.25     11.04 o 
   1   3   7       11.18        6.65      5.40 o 
   2   3   7     3974.85     3688.17    128.12 o 
   3   3   7      335.08      284.74     19.57 o 
   4   3   7       36.87       35.24      8.97 o 
   5   3   7      345.77      329.66     20.36 o 
   6   3   7       79.18       90.60     28.73 o 
   7   3   7      263.80      224.21     32.03 o 
   8   3   7      434.53      405.09     42.39 o 
   9   3   7        0.05       11.30     15.07 o 
  10   3   7      101.61       71.60     20.73 o 
  -6   4   7       53.31       57.47     17.90 o 
  -5   4   7      636.09      604.80     41.45 o 
  -4   4   7      140.26      132.16     15.32 o 
  -3   4   7     2362.89     2193.04    110.22 o 
  -2   4   7      879.27      873.72     48.99 o 
  -1   4   7       10.56        4.95      9.42 o 
   0   4   7     1843.43     1778.17     52.76 o 
   1   4   7     1047.51      971.32     34.93 o 
   2   4   7       83.39       71.91     11.32 o 
   3   4   7      469.61      443.87     23.31 o 
   4   4   7      567.52      498.68     24.92 o 
   5   4   7      272.13      268.33     48.99 o 
   6   4   7     1037.07      962.79     57.47 o 
   7   4   7      254.44      203.49     32.03 o 
   8   4   7        0.80       27.32     16.02 o 
   9   4   7      189.53      154.50     28.26 o 
  10   4   7        0.40       18.84     15.07 o 
  -5   5   7       51.73       32.97     13.19 o 
  -4   5   7      338.41      376.82     35.80 o 
  -3   5   7      146.75      167.17     16.98 o 
  -2   5   7      270.14      292.41     20.52 o 
  -1   5   7      863.62      892.13     49.93 o 
   0   5   7      331.61      327.50     20.36 o 
   1   5   7       94.10      107.09     13.64 o 
   2   5   7      769.40      750.98     31.64 o 
   3   5   7      121.07       99.42     14.31 o 
   4   5   7       30.66       19.78      9.33 o 
   5   5   7      232.18      201.95     19.64 o 
   7   5   7       65.02       50.87     17.90 o 
   8   5   7      139.19       99.86     22.61 o 
   9   5   7       24.75       18.84     16.96 o 
  -3   6   7      443.86      440.88     34.86 o 
  -2   6   7      349.76      327.84     32.97 o 
  -1   6   7      709.53      723.77     30.93 o 
   0   6   7      407.56      445.38     24.25 o 
   1   6   7      822.29      754.57     32.97 o 
   2   6   7       14.25       17.86     16.02 o 
   3   6   7      789.23      773.24     34.62 o 
   4   6   7      356.30      355.44     33.44 o 
   5   6   7        0.41       12.25     12.25 o 
   6   6   7      361.27      309.00     36.74 o 
   7   6   7      105.01       73.48     19.78 o 
   8   6   7        1.73       17.90     14.13 o 
   9   6   7       21.92       35.80     17.90 o 
  -2   7   7        7.14       16.96     13.19 o 
  -1   7   7      153.57      168.18     18.31 o 
   0   7   7      269.32      273.50     23.29 o 
   1   7   7       71.94      101.55     15.28 o 
   2   7   7      812.34      832.73     36.97 o 
   3   7   7      109.39      115.07     16.23 o 
   4   7   7      132.26      134.71     25.44 o 
   5   7   7      124.83      120.58     25.44 o 
   6   7   7      147.03      145.08     27.32 o 
   7   7   7      186.35      211.02     33.91 o 
   8   7   7       69.81      104.57     25.44 o 
  -1   8   7      177.57      189.35     30.15 o 
   0   8   7      255.97      280.98     24.62 o 
   1   8   7      160.19      173.36     20.31 o 
   2   8   7       82.89       94.61     16.23 o 
   3   8   7      327.05      462.55     48.05 o 
   4   8   7      156.81      186.53     31.09 o 
   5   8   7        1.96       13.19     12.25 o 
   6   8   7       23.54       55.58     17.90 o 
   7   8   7      354.96      345.74     43.33 o 
   0   9   7       95.13      107.31     28.73 o 
   1   9   7       73.58       55.58     16.96 o 
   2   9   7      275.02      320.30     42.39 o 
   3   9   7        8.77        0.00     13.19 o 
   4   9   7        5.04        4.71     14.13 o 
   5   9   7       76.67       65.00     20.73 o 
   6   9   7        2.72        0.00     15.07 o 
   1  -9   8       27.09       61.23     16.02 o 
  -2  -8   8      232.84      236.46     35.80 o 
  -1  -8   8      387.80      335.37     38.62 o 
   0  -8   8        8.49       27.32     13.19 o 
   1  -8   8      216.74      236.46     31.09 o 
   2  -8   8      199.93      262.83     33.91 o 
   3  -8   8       43.92       49.93     16.02 o 
   4  -8   8      408.06      432.41     45.22 o 
  -4  -7   8       60.36       77.25     23.55 o 
  -3  -7   8      255.70      254.36     36.74 o 
  -2  -7   8      143.56      193.12     31.09 o 
  -1  -7   8       26.36       22.61     13.19 o 
   0  -7   8      454.01      442.77     39.57 o 
   1  -7   8       21.16       33.95     14.60 o 
   2  -7   8      330.64      299.58     33.91 o 
   3  -7   8      583.68      603.86     44.28 o 
   4  -7   8       36.37       36.74     15.07 o 
   5  -7   8      166.84      196.89     32.03 o 
   6  -7   8      229.99      250.59     36.74 o 
  -5  -6   8      232.63      273.20     39.57 o 
  -4  -6   8      804.29      776.26     55.58 o 
  -3  -6   8       49.02       51.81     18.84 o 
  -2  -6   8      236.45      213.85     31.09 o 
  -1  -6   8     1381.21     1435.70     71.60 o 
   0  -6   8        0.49       22.61     12.25 o 
   1  -6   8     1014.32      865.13     42.39 o 
   2  -6   8      215.10      223.27     28.26 o 
   3  -6   8      219.06      209.14     28.26 o 
   4  -6   8      797.60      696.18     47.10 o 
   5  -6   8      212.68      220.44     32.03 o 
   6  -6   8      107.10       96.09     21.67 o 
   7  -6   8      237.91      321.24     41.45 o 
  -5  -5   8      192.48      209.14     32.97 o 
  -4  -5   8       32.78       31.09     16.02 o 
  -3  -5   8      476.02      462.55     44.28 o 
  -2  -5   8      105.37      128.12     24.49 o 
  -1  -5   8     1075.99     1039.09     56.52 o 
   0  -5   8     1432.00     1497.88     69.71 o 
   1  -5   8      237.84      245.10     18.62 o 
   2  -5   8     1315.93     1175.96     56.05 o 
   3  -5   8     1283.33     1239.75     63.12 o 
   4  -5   8      201.85      177.11     27.32 o 
   5  -5   8       53.57       55.58     16.02 o 
   6  -5   8      179.06      166.74     28.26 o 
   7  -5   8        0.26        2.83     10.36 o 
   8  -5   8      280.12      315.59     41.45 o 
  -6  -4   8        0.62        1.88     14.13 o 
  -5  -4   8      196.27      191.24     30.15 o 
  -4  -4   8      485.42      476.68     39.57 o 
  -3  -4   8      262.22      248.70     32.97 o 
  -2  -4   8      795.86      730.10     47.10 o 
  -1  -4   8     1154.79     1095.62     57.47 o 
   0  -4   8       24.26       32.97     13.19 o 
   1  -4   8      733.72      641.49     26.97 o 
   2  -4   8      519.89      496.31     24.96 o 
   3  -4   8      132.11      121.19     13.19 o 
   4  -4   8     1247.35     1133.30     60.29 o 
   5  -4   8      623.47      691.47     46.16 o 
   6  -4   8       31.87       17.90     11.30 o 
   7  -4   8      503.53      412.62     42.39 o 
   8  -4   8       28.59       49.93     17.90 o 
   9  -4   8       37.78       50.87     18.84 o 
  -6  -3   8      344.81      286.39     37.68 o 
  -5  -3   8      429.65      449.36     44.28 o 
  -4  -3   8      100.69       80.08     19.78 o 
  -3  -3   8     1034.85     1031.56     57.47 o 
  -2  -3   8      121.00      138.48     23.55 o 
  -1  -3   8     1924.07     1725.86     76.31 o 
   0  -3   8      384.67      344.79     28.26 o 
   1  -3   8     1181.12     1148.86     37.95 o 
   2  -3   8       44.52       44.06     14.13 o 
   3  -3   8      796.14      766.31     62.65 o 
   4  -3   8        8.93       14.13      9.42 o 
   5  -3   8     1014.44     1031.56     57.47 o 
   6  -3   8      233.30      246.82     32.03 o 
   7  -3   8      103.28       93.26     20.73 o 
   8  -3   8      240.63      281.68     38.62 o 
   9  -3   8       98.34      156.38     29.20 o 
  -6  -2   8       31.63       43.33     17.90 o 
  -5  -2   8      214.86      260.95     34.86 o 
  -4  -2   8     1250.70     1075.83     59.35 o 
  -3  -2   8       23.60       36.74     14.13 o 
  -2  -2   8     1272.90     1250.11     62.18 o 
   0  -2   8        1.24        8.48     10.36 o 
   1  -2   8       44.50       44.36      9.42 o 
   2  -2   8      846.12      821.66     29.64 o 
   3  -2   8       45.19       57.81      8.97 o 
   4  -2   8     1507.66     1478.09     44.93 o 
   5  -2   8      892.32      881.77     51.81 o 
   6  -2   8      109.47      127.18     23.55 o 
   7  -2   8      296.75      321.24     37.68 o 
   8  -2   8      492.12      536.97     44.28 o 
   9  -2   8       36.55       46.16     16.96 o 
  -6  -1   8      447.99      481.39     44.28 o 
  -5  -1   8      297.05      279.79     34.86 o 
  -4  -1   8       59.20       51.81     17.90 o 
  -3  -1   8     2036.43     1824.77     81.96 o 
  -2  -1   8      188.00      163.92     25.44 o 
  -1  -1   8      731.65      569.95     38.62 o 
   0  -1   8     1498.22     1538.39     67.83 o 
   1  -1   8     1646.41     1517.46     82.43 o 
   2  -1   8      687.79      613.63     24.62 o 
   3  -1   8     1182.32     1152.88     37.29 o 
   4  -1   8        1.27        5.95      8.95 o 
   5  -1   8     1276.65     1259.05     40.05 o 
   6  -1   8      596.64      662.27     44.28 o 
   7  -1   8       88.97      106.45     21.67 o 
   8  -1   8        0.81       16.96     13.19 o 
   9  -1   8      925.92     1031.56     65.94 o 
  10  -1   8        0.39        7.54     12.25 o 
  -6   0   8        3.22        2.20      9.42 o 
  -5   0   8      785.75      776.26     49.93 o 
  -4   0   8     1386.98     1463.02     71.60 o 
  -3   0   8       16.27       27.32     13.19 o 
  -2   0   8      441.41      449.36     34.86 o 
  -1   0   8     1526.19     1565.70     70.65 o 
   0   0   8       42.28       51.81     14.13 o 
   1   0   8     2127.29     2104.79     57.10 o 
   2   0   8     1705.23     1613.30     46.93 o 
   3   0   8        8.56       12.05      6.30 o 
   4   0   8     1382.35     1347.24     42.20 o 
   5   0   8      472.06      396.77     30.15 o 
   6   0   8       51.48       43.33     15.07 o 
   7   0   8      506.25      507.77     39.57 o 
   8   0   8       13.14        0.94     11.30 o 
   9   0   8       18.14        9.42     13.19 o 
  10   0   8      301.92      259.07     37.68 o 
  -6   1   8      247.64      274.98     24.02 o 
  -5   1   8      464.77      494.47     44.28 o 
  -4   1   8       70.67       69.63     11.32 o 
  -3   1   8     1037.17     1006.65     36.86 o 
  -2   1   8      492.30      518.13     37.68 o 
  -1   1   8      170.39      190.30     26.38 o 
   0   1   8     1084.14      984.45     50.87 o 
   1   1   8        6.61        5.65      6.00 o 
   2   1   8     1533.58     1458.06     44.57 o 
   3   1   8     2550.25     2171.38    132.83 o 
   4   1   8       46.11       64.19     10.60 o 
   5   1   8      116.35      109.35     12.45 o 
   6   1   8      375.42      370.86     21.43 o 
   7   1   8        6.20       18.84     12.25 o 
   8   1   8      215.46      227.98     32.97 o 
   9   1   8      117.98      155.44     30.15 o 
  10   1   8       16.78       30.15     16.02 o 
  -6   2   8        1.93        0.94     10.36 o 
  -5   2   8      362.07      338.56     25.64 o 
  -4   2   8      827.33      766.79     32.85 o 
  -3   2   8      260.70      283.48     21.46 o 
  -2   2   8      451.63      479.06     22.86 o 
  -1   2   8      924.22      960.37     33.05 o 
   0   2   8       19.35       18.84     10.36 o 
   1   2   8     1050.02      932.96     33.23 o 
   2   2   8      771.62      682.36     35.33 o 
   3   2   8       16.87       22.65      7.91 o 
   4   2   8      820.72      772.33     30.62 o 
   5   2   8      211.46      211.64     17.84 o 
   6   2   8       94.14      115.12     33.44 o 
   7   2   8      619.88      627.08     33.44 o 
   8   2   8      279.62      308.05     38.62 o 
   9   2   8       13.84       26.38     16.96 o 
  10   2   8       98.53      101.74     23.55 o 
  -6   3   8      473.55      419.22     43.33 o 
  -5   3   8      807.50      803.58     50.87 o 
  -4   3   8        0.84        8.89      8.31 o 
  -3   3   8      852.45      851.45     40.04 o 
  -2   3   8      797.73      776.84     30.71 o 
  -1   3   8      268.94      302.40     32.03 o 
   0   3   8     1581.94     1535.64     46.68 o 
   1   3   8        6.76       24.05      9.42 o 
   2   3   8       52.87       48.99     14.13 o 
   3   3   8     1207.78     1068.15     83.37 o 
   4   3   8      162.22      164.93     17.17 o 
   5   3   8      345.17      359.60     22.39 o 
   6   3   8      376.14      404.16     23.98 o 
   7   3   8       32.22       47.10     14.13 o 
   8   3   8      263.65      264.72     36.74 o 
   9   3   8      104.16      142.25     28.26 o 
  10   3   8        0.07       14.13     15.07 o 
  -5   4   8      164.20      199.72     28.26 o 
  -4   4   8      583.44      538.07     27.31 o 
  -3   4   8        0.21       20.68      7.54 o 
  -2   4   8     1550.48     1538.39     73.48 o 
  -1   4   8     1501.31     1539.33     72.54 o 
   0   4   8        3.08       14.13      6.27 o 
   1   4   8      777.99      654.50     35.80 o 
   2   4   8      758.60      776.85     31.64 o 
   3   4   8       35.79       38.42     13.19 o 
   4   4   8      752.39      731.76     32.26 o 
   5   4   8      208.85      193.83     19.85 o 
   6   4   8       21.54       27.89      9.25 o 
   7   4   8      370.28      442.77     44.28 o 
   8   4   8       80.11       62.18     18.84 o 
   9   4   8       12.48       28.26     16.02 o 
  10   4   8       81.25       80.08     22.61 o 
  -4   5   8        1.23        0.00      8.48 o 
  -3   5   8      610.85      671.69     44.28 o 
  -2   5   8        1.39        4.71     11.30 o 
  -1   5   8       49.58       83.84     18.84 o 
   0   5   8      769.85      746.28     56.99 o 
   1   5   8      283.49      259.15     20.79 o 
   2   5   8      332.08      382.77     23.54 o 
   3   5   8     1402.43     1313.72     46.63 o 
   4   5   8       58.43       62.60     33.91 o 
   5   5   8      157.50      167.38     18.65 o 
   7   5   8        6.35       16.96     13.19 o 
   8   5   8      104.15      119.64     26.38 o 
   9   5   8       35.35       32.97     18.84 o 
  -2   6   8     1626.65     1494.11     73.48 o 
  -1   6   8       11.60       27.32     13.19 o 
   0   6   8      397.12      411.64     31.09 o 
   1   6   8      152.87      161.18     18.91 o 
   2   6   8      284.82      306.17     24.25 o 
   3   6   8       28.61       36.14     10.98 o 
   4   6   8      569.83      633.96     31.64 o 
   5   6   8      114.65      134.29     24.96 o 
   6   6   8       16.93       41.45     17.90 o 
   7   6   8       69.76       74.42     21.67 o 
   8   6   8       27.77       60.29     20.73 o 
   9   6   8        0.95       18.84     16.96 o 
  -2   7   8      349.75      339.14     37.68 o 
  -1   7   8      171.42      192.18     28.26 o 
   0   7   8      221.87      238.29     22.31 o 
   1   7   8      252.42      236.61     34.86 o 
   2   7   8      117.74      137.49     17.95 o 
   3   7   8      459.68      472.07     59.82 o 
   4   7   8       15.18       19.14     10.60 o 
   5   7   8       21.24       51.81     18.84 o 
   6   7   8       37.32      104.57     22.61 o 
   7   7   8       82.72       71.60     22.61 o 
   8   7   8       58.09       24.49     16.02 o 
  -1   8   8      441.92      480.45     45.22 o 
   0   8   8       52.81       79.13     20.73 o 
   1   8   8      310.44      273.49     25.29 o 
   2   8   8      122.77       95.50     15.95 o 
   3   8   8       15.34       24.13     10.31 o 
   4   8   8      207.08      231.75     34.86 o 
   5   8   8       52.81       45.22     17.90 o 
   6   8   8       45.64       55.58     20.73 o 
   7   8   8       29.38       44.28     18.84 o 
   1   9   8      122.47      116.36     17.95 o 
   2   9   8       51.45       73.48     20.73 o 
   3   9   8      116.38       95.15     23.55 o 
   4   9   8       18.81       18.84     16.02 o 
   5   9   8       25.46       44.28     17.90 o 
  -1  -8   9      316.94      383.42     42.39 o 
   0  -8   9      143.84      155.44     26.38 o 
   2  -8   9      397.93      439.00     43.33 o 
   3  -8   9      119.30      138.48     25.44 o 
  -3  -7   9       39.87       52.76     19.78 o 
  -2  -7   9      302.59      334.43     41.45 o 
  -1  -7   9      126.33      136.60     24.49 o 
   0  -7   9      180.05      219.50     31.09 o 
   1  -7   9      349.06      335.37     34.86 o 
   2  -7   9        1.95       21.67     11.30 o 
   3  -7   9      396.95      423.93     41.45 o 
   4  -7   9      415.92      430.52     43.33 o 
   5  -7   9       45.28       48.99     15.07 o 
  -4  -6   9      303.68      303.34     40.51 o 
  -3  -6   9      583.58      562.41     45.22 o 
  -2  -6   9       17.37       30.15     14.13 o 
  -1  -6   9      275.38      257.18     33.91 o 
   0  -6   9      453.41      444.65     35.80 o 
   1  -6   9        1.37        8.48     11.30 o 
   2  -6   9      547.34      499.29     37.68 o 
   3  -6   9       93.67      116.82     21.67 o 
   4  -6   9      104.52      146.02     26.38 o 
   5  -6   9      281.92      303.34     37.68 o 
   6  -6   9      141.62      166.74     28.26 o 
  -4  -5   9      154.44      225.15     34.86 o 
  -3  -5   9       14.61       19.78     15.07 o 
  -2  -5   9      436.11      396.61     40.51 o 
  -1  -5   9      266.52      330.66     35.80 o 
   0  -5   9      498.54      435.23     33.91 o 
   1  -5   9     1762.86     1739.04     77.25 o 
   2  -5   9       98.85      118.76     15.07 o 
   3  -5   9      149.60      156.38     24.49 o 
   4  -5   9      274.01      250.59     32.03 o 
   5  -5   9      152.88      169.57     27.32 o 
   6  -5   9      425.10      383.42     41.45 o 
   7  -5   9      219.20      271.31     37.68 o 
  -5  -4   9       22.75       35.80     16.02 o 
  -4  -4   9      308.11      348.56     40.51 o 
  -3  -4   9      747.50      666.98     47.10 o 
  -2  -4   9       31.03       37.68     16.02 o 
  -1  -4   9     1707.46     1505.41     73.48 o 
   0  -4   9      606.02      583.14     39.57 o 
   1  -4   9       74.31       96.09     18.84 o 
   2  -4   9      685.89      661.41     28.64 o 
   3  -4   9      729.56      796.99     31.89 o 
   4  -4   9       23.05       47.10     15.07 o 
   5  -4   9      807.30      756.47     48.99 o 
   6  -4   9      153.94      208.20     31.09 o 
   7  -4   9       71.66       66.89     18.84 o 
   8  -4   9      238.00      245.88     36.74 o 
  -5  -3   9      597.81      526.61     48.99 o 
  -4  -3   9      120.30       91.38     21.67 o 
  -3  -3   9        3.12        9.42     11.30 o 
  -2  -3   9      181.30      200.66     28.26 o 
  -1  -3   9      373.14      351.39     35.80 o 
   0  -3   9     3015.84     2699.00    106.45 o 
   1  -3   9      462.02      455.96     33.91 o 
   2  -3   9      127.75      145.96     14.98 o 
   3  -3   9      338.62      367.64     20.31 o 
   4  -3   9      588.13      579.37     40.51 o 
   5  -3   9      116.21      144.14     24.49 o 
   6  -3   9      371.52      412.62     41.45 o 
   7  -3   9      436.45      499.29     41.45 o 
   8  -3   9       47.16       69.71     19.78 o 
   9  -3   9      148.03      153.56     30.15 o 
  -5  -2   9        1.01        5.65     12.25 o 
  -4  -2   9      641.38      619.88     45.22 o 
  -3  -2   9     1628.22     1572.30     78.19 o 
  -2  -2   9       24.81       36.74     15.07 o 
  -1  -2   9      478.01      421.10     38.62 o 
   0  -2   9     1396.63     1288.74     64.06 o 
   1  -2   9      162.00      139.42     21.67 o 
   2  -2   9      267.30      261.97     18.31 o 
   3  -2   9      840.18      822.54     31.59 o 
   4  -2   9      101.79      108.56     17.90 o 
   5  -2   9     1142.79     1105.04     61.23 o 
   6  -2   9       20.65       17.90     13.19 o 
   7  -2   9       57.79       99.86     21.67 o 
   8  -2   9       84.01      109.28     24.49 o 
   9  -2   9       31.42       66.89     21.67 o 
  -5  -1   9      387.98      402.26     42.39 o 
  -4  -1   9       86.86       76.31     18.84 o 
  -3  -1   9      476.91      513.42     39.57 o 
  -2  -1   9      673.75      691.47     46.16 o 
  -1  -1   9      486.66      439.00     34.86 o 
   0  -1   9       83.51       98.92     20.73 o 
   1  -1   9     1211.00     1175.69     58.41 o 
   2  -1   9      374.21      356.38     33.91 o 
   3  -1   9      448.49      403.77     20.65 o 
   4  -1   9     1049.65      964.23     34.85 o 
   5  -1   9      129.64      144.66     14.45 o 
   6  -1   9      219.11      230.80     31.09 o 
   7  -1   9      206.55      212.91     32.03 o 
   8  -1   9       13.07        0.00     10.36 o 
   9  -1   9       91.16      112.11     26.38 o 
  -5   0   9        0.34       13.73      8.36 o 
  -4   0   9      405.07      379.65     39.57 o 
  -3   0   9     2562.69     2403.20    102.68 o 
  -2   0   9        0.12        0.00      9.42 o 
  -1   0   9     1473.48     1452.66     70.65 o 
   0   0   9      926.48      901.55     51.81 o 
   1   0   9       20.47       25.44     13.19 o 
   2   0   9      937.04      896.92     32.93 o 
   3   0   9     1026.58      971.65     34.97 o 
   4   0   9      292.55      303.07     19.18 o 
   5   0   9     1018.49     1030.06     37.02 o 
   6   0   9      266.90      273.20     32.97 o 
   7   0   9       53.64       76.31     17.90 o 
   8   0   9      236.92      221.38     32.97 o 
   9   0   9       90.10       91.38     22.61 o 
  10   0   9       40.96      105.51     26.38 o 
  -5   1   9      392.56      450.52     32.03 o 
  -4   1   9      127.49      129.81     15.95 o 
  -3   1   9       92.54      105.98     14.22 o 
  -2   1   9     1408.88     1326.42     67.83 o 
  -1   1   9       93.89      114.93     21.67 o 
   0   1   9      284.56      301.46     32.03 o 
   1   1   9     1490.62     1414.03     66.89 o 
   2   1   9      179.43      168.69     16.23 o 
   3   1   9      552.64      594.86     28.73 o 
   4   1   9      337.67      313.20     40.04 o 
   5   1   9        3.53       28.60      8.48 o 
   6   1   9      163.22      170.76     19.78 o 
   7   1   9      326.66      359.87     39.57 o 
   8   1   9       10.87        4.71     10.36 o 
   9   1   9       91.61       84.79     21.67 o 
  10   1   9      244.03      303.34     41.45 o 
  -5   2   9       44.45       62.94     12.19 o 
  -4   2   9      284.72      347.55     25.75 o 
  -3   2   9      828.38      838.07     34.74 o 
  -2   2   9        3.07       14.13      7.47 o 
  -1   2   9     1313.88     1295.33     65.94 o 
   0   2   9      762.30      715.02     46.16 o 
   1   2   9       57.06       44.28     15.07 o 
   2   2   9     1053.52     1023.00     41.92 o 
   3   2   9      482.08      480.21     24.62 o 
   4   2   9       17.81       14.49      6.97 o 
   5   2   9     1182.95     1090.05     39.82 o 
   6   2   9       34.83       53.56     13.19 o 
   7   2   9        6.61       28.75      8.15 o 
   8   2   9      227.90      234.57     34.86 o 
   9   2   9       18.19       26.38     16.02 o 
  10   2   9        6.62        4.71     13.19 o 
  -5   3   9      411.16      407.70     29.29 o 
  -4   3   9      558.41      553.34     28.93 o 
  -3   3   9        5.32        7.54     11.30 o 
  -2   3   9      415.97      467.26     42.39 o 
  -1   3   9      144.11      144.14     23.55 o 
   0   3   9      214.28      250.59     31.09 o 
   1   3   9      291.99      300.13     18.97 o 
   2   3   9       39.55       73.48     18.84 o 
   3   3   9      264.90      279.87     21.64 o 
   4   3   9      454.46      416.58     23.31 o 
   5   3   9       57.80       46.33     10.31 o 
   6   3   9      336.22      327.13     32.03 o 
   7   3   9      232.15      260.56     22.80 o 
   8   3   9       31.95       66.89     21.67 o 
   9   3   9       48.82       51.81     18.84 o 
  -4   4   9      347.81      387.19     40.51 o 
  -3   4   9      511.16      543.57     41.45 o 
  -2   4   9       63.29       57.47     18.84 o 
  -1   4   9      873.04      841.26     51.81 o 
   0   4   9     1104.19     1155.91     62.18 o 
   1   4   9       16.18       24.91      8.15 o 
   2   4   9      214.25      223.76     19.85 o 
   3   4   9      611.23      619.32     32.03 o 
   4   4   9       27.07       41.92     10.66 o 
   5   4   9      557.26      580.55     29.59 o 
   6   4   9      138.97      145.54     23.08 o 
   7   4   9       20.47       15.07     13.19 o 
   8   4   9      231.36      208.20     32.97 o 
   9   4   9       18.14       39.57     16.96 o 
  -3   5   9      130.97      176.17     28.26 o 
  -2   5   9      459.03      552.99     42.39 o 
  -1   5   9      104.67      159.21     26.38 o 
   0   5   9      263.97      277.91     32.97 o 
   1   5   9      556.38      561.25     27.88 o 
   2   5   9       10.76       20.08      8.15 o 
   3   5   9       31.12       53.11     11.53 o 
   4   5   9     1132.47     1127.35     55.11 o 
   5   5   9       27.49       36.65     10.31 o 
   6   5   9       72.91       70.65     17.90 o 
   7   5   9       41.67       64.06     20.73 o 
   8   5   9        1.48        0.00     13.19 o 
   9   5   9       45.79       59.35     20.73 o 
  -3   6   9      289.99      284.50     34.86 o 
  -2   6   9       11.10       22.61     14.13 o 
  -1   6   9      852.99      906.26     54.64 o 
   0   6   9      323.38      285.44     35.80 o 
   1   6   9        0.13        2.91      7.64 o 
   2   6   9      579.40      622.05     36.74 o 
   3   6   9      152.22      147.09     18.24 o 
   4   6   9       12.22       20.15     13.66 o 
   5   6   9      212.00      275.83     25.48 o 
   6   6   9       65.25       99.86     26.38 o 
   7   6   9       40.70       66.89     19.78 o 
   8   6   9      113.91      143.19     28.26 o 
  -2   7   9      186.41      234.57     32.97 o 
  -1   7   9       22.77       44.28     16.02 o 
   0   7   9       69.85       88.55     21.67 o 
   1   7   9      357.90      393.78     28.93 o 
   2   7   9       42.21       60.50     12.87 o 
   3   7   9      146.32      191.30     23.55 o 
   4   7   9      219.69      224.13     23.29 o 
   5   7   9        2.10       22.28     10.83 o 
   6   7   9        4.23       25.44     17.90 o 
   7   7   9       21.29       27.32     16.96 o 
   0   8   9       18.36       34.86     16.96 o 
   1   8   9      119.95      112.83     16.49 o 
   2   8   9      209.10      200.08     33.44 o 
   3   8   9      155.65      190.00     29.67 o 
   4   8   9        6.54        1.88     13.19 o 
   5   8   9      102.07      116.82     26.38 o 
   6   8   9       24.02        9.42     15.07 o 
  -1  -7  10      393.10      396.61     42.39 o 
   0  -7  10       31.64       35.80     15.07 o 
   3  -7  10        3.17       17.90     11.30 o 
   4  -7  10      253.85      293.92     37.68 o 
  -2  -6  10      296.27      365.52     41.45 o 
  -1  -6  10        0.54       17.90     12.25 o 
   0  -6  10      348.32      433.35     41.45 o 
   1  -6  10      413.66      401.32     38.62 o 
   3  -6  10      303.05      229.86     31.09 o 
   4  -6  10       84.26      105.51     22.61 o 
   5  -6  10       57.05       68.77     17.90 o 
   6  -6  10      235.57      246.82     36.74 o 
  -3  -5  10      112.92      135.66     27.32 o 
  -2  -5  10      122.92      146.96     26.38 o 
  -1  -5  10      402.24      414.51     41.45 o 
   0  -5  10       33.08       44.28     15.07 o 
   1  -5  10      240.31      241.17     30.15 o 
   2  -5  10      438.58      466.32     35.80 o 
   3  -5  10        1.22       10.36     12.25 o 
   4  -5  10      201.33      290.15     34.86 o 
   5  -5  10      287.32      313.71     37.68 o 
   6  -5  10        0.35       11.30     12.25 o 
   7  -5  10      173.25      252.47     37.68 o 
  -4  -4  10        0.10       19.78     17.90 o 
  -3  -4  10      417.56      468.20     47.10 o 
  -2  -4  10      854.81      813.00     53.70 o 
  -1  -4  10        6.76       12.25     13.19 o 
   0  -4  10      405.67      423.93     40.51 o 
   1  -4  10     1131.53     1050.40     57.47 o 
   2  -4  10        5.75       14.13      7.91 o 
   3  -4  10      783.95      710.52     54.64 o 
   4  -4  10       19.27       27.32     13.19 o 
   5  -4  10       34.11       21.67     12.25 o 
   6  -4  10      492.99      582.19     44.28 o 
   7  -4  10      128.31      155.44     29.20 o 
   8  -4  10       84.09       63.12     17.90 o 
  -4  -3  10      400.41      444.65     47.10 o 
  -3  -3  10      114.35      132.83     26.38 o 
  -2  -3  10      173.18      211.96     32.03 o 
  -1  -3  10      826.61      805.46     51.81 o 
   0  -3  10        9.21        0.94     11.30 o 
   1  -3  10      935.47      919.45     52.76 o 
   2  -3  10      837.90      848.54     33.60 o 
   3  -3  10       57.39       77.26     30.62 o 
   4  -3  10      914.76      809.23     49.93 o 
   5  -3  10      800.50      790.39     50.87 o 
   6  -3  10       48.54       34.86     15.07 o 
   7  -3  10      125.85      144.14     27.32 o 
   8  -3  10       33.42       63.12     17.90 o 
  -4  -2  10       33.63       49.93     17.90 o 
  -3  -2  10      569.16      544.51     43.33 o 
  -2  -2  10      382.47      447.48     43.33 o 
  -1  -2  10       70.79       88.55     20.73 o 
   0  -2  10      637.87      639.66     43.33 o 
   1  -2  10      355.39      320.30     33.91 o 
   2  -2  10       44.76       45.20      8.97 o 
   3  -2  10      570.02      530.58     25.31 o 
   4  -2  10      248.45      241.81     19.18 o 
   5  -2  10      260.29      227.98     30.15 o 
   6  -2  10      670.56      620.82     45.22 o 
   7  -2  10      128.41      107.39     22.61 o 
   8  -2  10       16.97       49.93     17.90 o 
   9  -2  10      139.92      139.42     29.20 o 
  -5  -1  10       36.56        9.42     14.13 o 
  -4  -1  10      417.70      367.40     41.45 o 
  -3  -1  10      191.33      196.89     31.09 o 
  -2  -1  10      146.30      149.79     26.38 o 
  -1  -1  10      990.20      988.22     57.47 o 
   0  -1  10      191.77      178.05     27.32 o 
   1  -1  10     1906.88     1833.25     81.96 o 
   2  -1  10       99.96      100.21     12.87 o 
   3  -1  10      348.39      327.82     20.52 o 
   4  -1  10      137.09      132.09     15.15 o 
   5  -1  10      399.20      426.75     26.38 o 
   6  -1  10       15.36       51.81     16.96 o 
   7  -1  10      399.86      425.81     44.28 o 
   8  -1  10       24.22       25.44     16.96 o 
   9  -1  10        4.28       30.15     15.07 o 
  -5   0  10      363.87      357.42     27.88 o 
  -4   0  10        0.55        9.42     14.13 o 
  -3   0  10      356.82      492.70     46.16 o 
  -2   0  10      925.15      870.46     54.64 o 
  -1   0  10        0.70        0.00     10.36 o 
   0   0  10      776.31      772.49     48.99 o 
   1   0  10     1640.07     1477.15     71.60 o 
   2   0  10      188.18      200.60     17.20 o 
   3   0  10      244.75      227.92     18.62 o 
   4   0  10      296.76      286.82     20.98 o 
   5   0  10        1.02       17.37     12.25 o 
   6   0  10      306.46      276.02     33.91 o 
   7   0  10       89.72       70.65     18.84 o 
   8   0  10       63.94       63.12     20.73 o 
   9   0  10       71.01       81.96     20.73 o 
  -4   1  10      482.34      465.98     57.94 o 
  -3   1  10      221.82      238.34     32.97 o 
  -2   1  10       66.55       70.65     18.84 o 
  -1   1  10     1122.81     1151.20     63.12 o 
   0   1  10       59.57       59.35     17.90 o 
   1   1  10      900.22      940.18     54.64 o 
   2   1  10      952.15      924.51     35.41 o 
   3   1  10      370.39      354.55     21.46 o 
   4   1  10      256.76      291.93     39.57 o 
   5   1  10      261.97      283.59     21.19 o 
   6   1  10        0.69       24.33      7.47 o 
   7   1  10      439.88      486.10     40.51 o 
   8   1  10      216.22      243.05     34.86 o 
   9   1  10       50.03       81.02     21.67 o 
  -4   2  10        0.32        0.00     12.25 o 
  -3   2  10      659.68      670.75     48.05 o 
  -2   2  10      912.62      905.32     56.52 o 
  -1   2  10      111.67      123.41     25.44 o 
   0   2  10      563.21      541.68     40.51 o 
   1   2  10      437.36      444.65     40.51 o 
   2   2  10        1.07        0.00      6.66 o 
   3   2  10      617.48      604.80     28.30 o 
   4   2  10      391.85      408.87     22.65 o 
   5   2  10       65.57       82.91     32.97 o 
   6   2  10      316.15      310.13     26.85 o 
   7   2  10       74.60       73.48     19.78 o 
   8   2  10       40.02       55.58     17.90 o 
   9   2  10      155.59       95.15     24.49 o 
  -4   3  10      246.49      330.66     39.57 o 
  -3   3  10      217.46      257.18     33.91 o 
  -2   3  10      143.39      118.70     23.55 o 
  -1   3  10      672.23      703.72     48.99 o 
   0   3  10       66.59       96.09     20.73 o 
   1   3  10      119.67      111.16     21.67 o 
   2   3  10      375.04      368.09     22.61 o 
   3   3  10        0.14       15.64      9.42 o 
   4   3  10      445.51      423.20     23.98 o 
   5   3  10      585.68      555.52     28.62 o 
   6   3  10        1.35       13.31      7.91 o 
   7   3  10       70.49       65.91     11.53 o 
   8   3  10       98.82      112.11     25.44 o 
   9   3  10        0.29       13.19     15.07 o 
  -3   4  10      377.73      374.00     41.45 o 
  -2   4  10      389.09      514.37     41.45 o 
  -1   4  10        2.94       30.15     14.13 o 
   0   4  10      307.12      316.53     37.68 o 
   1   4  10      300.14      349.50     37.68 o 
   2   4  10        4.95       19.93      8.31 o 
   3   4  10      264.79      265.66     21.98 o 
   4   4  10      112.33      115.87     21.67 o 
   5   4  10       88.14       91.42     25.91 o 
   6   4  10      375.65      355.78     27.49 o 
   7   4  10        4.36       19.95      9.50 o 
   8   4  10       10.29       28.26     16.02 o 
   9   4  10       72.91       87.61     23.55 o 
  -3   5  10      276.33      306.17     39.57 o 
  -2   5  10       30.70       67.83     18.84 o 
  -1   5  10      368.92      411.68     42.39 o 
   0   5  10      283.78      229.86     32.03 o 
   1   5  10       96.90      118.70     23.55 o 
   2   5  10      459.88      446.36     27.16 o 
   3   5  10        0.52       16.26      8.97 o 
   4   5  10      114.89      122.63     27.79 o 
   5   5  10      295.07      308.94     26.31 o 
   6   5  10       19.33       48.99     16.02 o 
   7   5  10       58.05       50.87     16.02 o 
   8   5  10       28.16       15.07     14.13 o 
  -2   6  10      269.43      330.66     39.57 o 
  -1   6  10        0.65       18.84     14.13 o 
   0   6  10      542.66      553.93     43.33 o 
   1   6  10      383.08      382.48     41.45 o 
   2   6  10       22.33       48.72     11.53 o 
   3   6  10      312.16      330.08     27.31 o 
   4   6  10      153.20      238.83     24.31 o 
   5   6  10        3.39       32.09     10.62 o 
   6   6  10      112.72      105.49     15.95 o 
   7   6  10       14.30       67.83     19.78 o 
   0   7  10       20.68       30.15     16.02 o 
   1   7  10       85.41       98.92     22.61 o 
   2   7  10      237.65      276.58     26.26 o 
   3   7  10       14.86       37.07     12.20 o 
   4   7  10       59.53       83.92     14.98 o 
   5   7  10      248.03      247.66     25.08 o 
   6   7  10        0.92       23.55     16.02 o 
   2   8  10       25.91       33.44     13.32 o 
   3   8  10       42.62       66.13     19.78 o 
   4   8  10       26.88       31.32     21.20 o 
   0  -6  11       24.70       42.39     16.96 o 
   1  -6  11      638.89      764.95     50.87 o 
   4  -6  11      252.13      292.98     37.68 o 
  -2  -5  11        6.94       45.22     16.96 o 
  -1  -5  11      143.58      151.67     27.32 o 
   0  -5  11      336.60      377.77     40.51 o 
   1  -5  11       38.15       48.05     16.02 o 
   2  -5  11      226.04      246.82     31.09 o 
   4  -5  11        3.52       10.36     12.25 o 
   5  -5  11      284.16      303.34     38.62 o 
   6  -5  11      184.40      212.91     32.03 o 
  -3  -4  11       13.10       36.74     16.96 o 
  -2  -4  11      505.12      527.55     49.93 o 
  -1  -4  11      533.92      504.94     42.39 o 
   0  -4  11        0.42        0.00     10.36 o 
   1  -4  11      372.16      367.40     37.68 o 
   2  -4  11      236.14      236.46     30.15 o 
   4  -4  11      258.15      250.59     32.03 o 
   5  -4  11       39.14       21.67     12.25 o 
   6  -4  11      150.51      170.51     30.15 o 
   7  -4  11      210.34      220.44     34.86 o 
  -3  -3  11      468.68      435.23     47.10 o 
  -2  -3  11       28.47       33.91     16.96 o 
  -1  -3  11      122.17       93.26     22.61 o 
   0  -3  11      315.65      324.07     36.74 o 
   1  -3  11      107.82      115.87     21.67 o 
   2  -3  11      306.90      407.91     38.62 o 
   3  -3  11      964.92      997.23     38.96 o 
   4  -3  11       10.19        4.71     12.25 o 
   5  -3  11      187.97      189.35     29.20 o 
   6  -3  11      142.23      161.09     28.26 o 
   7  -3  11       25.71       37.68     16.02 o 
  -3  -2  11        6.58       20.73     15.07 o 
  -2  -2  11      390.73      366.46     41.45 o 
  -1  -2  11      684.30      733.87     49.93 o 
   0  -2  11       32.85       41.45     16.96 o 
   1  -2  11     1149.05     1033.44     58.41 o 
   2  -2  11      257.57      294.86     32.97 o 
   3  -2  11      259.72      293.11     21.95 o 
   4  -2  11      623.32      581.24     50.87 o 
   5  -2  11      200.14      217.62     31.09 o 
   6  -2  11       11.95       16.96     12.25 o 
   7  -2  11      319.66      422.99     45.22 o 
   8  -2  11       17.17        4.71     12.25 o 
  -3  -1  11      615.30      605.74     48.05 o 
  -2  -1  11       66.63       66.89     18.84 o 
  -1  -1  11       23.52       30.15     14.13 o 
   0  -1  11       85.98      110.22     23.55 o 
   1  -1  11       89.82      110.22     21.67 o 
   2  -1  11     1976.07     1982.10     88.55 o 
   3  -1  11      328.85      369.36     45.22 o 
   4  -1  11        8.96       11.62      6.97 o 
   5  -1  11      233.63      270.37     32.97 o 
   6  -1  11       97.29       71.60     19.78 o 
   7  -1  11        0.90       11.30     12.25 o 
   8  -1  11      111.87      104.57     20.73 o 
  -3   0  11        6.13        0.00     13.19 o 
  -2   0  11      513.95      500.23     48.05 o 
  -1   0  11      913.85      974.09     59.35 o 
   0   0  11        0.05        1.88     11.30 o 
   1   0  11      496.76      517.19     39.57 o 
   2   0  11      488.11      452.19     36.74 o 
   3   0  11      225.59      233.56     20.11 o 
   4   0  11      130.40      136.14     16.31 o 
   5   0  11      201.21      230.15     20.36 o 
   6   0  11       45.88       32.03     15.07 o 
   7   0  11      301.79      348.56     41.45 o 
   8   0  11        0.42        0.00     10.36 o 
  -3   1  11      335.38      363.64     42.39 o 
  -2   1  11       57.79       48.05     17.90 o 
  -1   1  11      609.55      571.83     44.28 o 
   0   1  11      538.17      530.38     42.39 o 
   1   1  11       30.80       32.97     16.02 o 
   2   1  11      170.39      178.05     28.26 o 
   3   1  11      240.31      245.31     32.03 o 
   4   1  11      155.10      187.55     19.32 o 
   5   1  11      162.57      175.86     18.24 o 
   6   1  11      242.08      221.63     22.61 o 
   7   1  11        3.46        5.65     11.30 o 
   8   1  11      109.90      102.68     26.38 o 
   9   1  11       40.10       41.45     16.96 o 
  -3   2  11       16.74       27.32     16.96 o 
  -2   2  11      286.22      261.89     36.74 o 
  -1   2  11     1108.50     1074.89     64.06 o 
   0   2  11       76.36      101.74     22.61 o 
   1   2  11      836.28      878.94     54.64 o 
   2   2  11      337.12      315.59     36.74 o 
   3   2  11        3.57       16.96      7.99 o 
   4   2  11      175.72      176.43     20.73 o 
   5   2  11      197.75      184.98     27.32 o 
   6   2  11      138.29      144.11     17.28 o 
   7   2  11      352.61      351.39     41.45 o 
   8   2  11       49.72       64.06     19.78 o 
  -3   3  11      328.93      404.14     44.28 o 
  -2   3  11       10.86       31.09     17.90 o 
  -1   3  11      176.96      197.83     31.09 o 
   0   3  11      743.15      829.96     54.64 o 
   1   3  11       13.45       16.02     13.19 o 
   2   3  11      107.49      127.18     25.44 o 
   3   3  11      310.57      337.24     46.16 o 
   4   3  11       23.31       48.13     11.78 o 
   5   3  11      340.57      330.66     25.95 o 
   6   3  11      145.07      134.15     16.31 o 
   7   3  11       19.53       38.15     10.11 o 
   8   3  11       40.52       58.41     19.78 o 
  -2   4  11      250.73      282.62     37.68 o 
  -1   4  11      271.26      257.18     35.80 o 
   0   4  11        4.35        5.65     12.25 o 
   1   4  11      368.74      381.53     42.39 o 
   2   4  11      207.48      250.59     32.97 o 
   3   4  11       45.12       51.81     11.27 o 
   4   4  11      403.98      392.84     40.51 o 
   5   4  11       59.70       77.21     13.64 o 
   6   4  11       27.54       48.76     12.20 o 
   7   4  11      192.46      197.52     27.79 o 
   8   4  11        0.95       11.30     14.13 o 
  -1   5  11        9.41       16.96     14.13 o 
   0   5  11      167.08      145.08     26.38 o 
   1   5  11       18.81        7.54     14.13 o 
   2   5  11      138.47      139.42     26.38 o 
   3   5  11      115.45      132.83     17.95 o 
   4   5  11        0.19        6.04      7.91 o 
   5   5  11      125.28      144.63     18.65 o 
   6   5  11       68.38       80.97     14.66 o 
   7   5  11        2.65       32.03     14.13 o 
   0   6  11        6.41       14.13     13.19 o 
   1   6  11      309.82      323.13     39.57 o 
   2   6  11      226.22      184.64     32.03 o 
   3   6  11       14.26       30.15     23.55 o 
   4   6  11       51.09       69.78     28.73 o 
   5   6  11       81.38       92.32     15.28 o 
   6   6  11        8.94       22.41      9.64 o 
   2   7  11      185.85      220.44     34.86 o 
   3   7  11      162.33      144.56     18.98 o 
   4   7  11        0.21        9.15     10.31 o 
   0  -5  12      213.70      260.01     36.74 o 
   1  -5  12      399.21      449.36     44.28 o 
  -1  -4  12      342.02      385.30     44.28 o 
   0  -4  12      202.57      177.11     30.15 o 
   1  -4  12        6.09       10.36     13.19 o 
   2  -4  12      206.74      213.85     28.26 o 
   5  -4  12      238.26      224.21     31.09 o 
  -2  -3  12      656.66      607.63     48.05 o 
  -1  -3  12       45.49       48.05     15.07 o 
   0  -3  12      108.56       93.26     21.67 o 
   1  -3  12      264.59      309.94     36.74 o 
   2  -3  12        2.90        3.77     11.30 o 
   3  -3  12      274.63      322.18     34.86 o 
   4  -3  12      263.30      244.94     32.03 o 
   5  -3  12        9.65       22.61     13.19 o 
   6  -3  12      111.81      126.24     25.44 o 
  -2  -2  12       19.45       26.38     15.07 o 
  -1  -2  12      397.87      323.13     39.57 o 
   0  -2  12      544.73      511.54     41.45 o 
   1  -2  12       42.64       72.54     19.78 o 
   2  -2  12      278.38      273.20     33.91 o 
   3  -2  12      393.51      484.22     37.68 o 
   4  -2  12       45.17       38.39     19.31 o 
   5  -2  12      451.15      479.51     39.57 o 
   6  -2  12        0.20        3.77     11.30 o 
   7  -2  12        1.88        0.94     14.13 o 
  -2  -1  12      284.02      317.47     40.51 o 
  -1  -1  12       42.27       30.15     15.07 o 
   0  -1  12      117.52      148.85     27.32 o 
   1  -1  12      566.77      585.02     44.28 o 
   2  -1  12       14.11       13.19     12.25 o 
   3  -1  12      672.88      691.47     46.16 o 
   4  -1  12      380.41      384.35     24.54 o 
   5  -1  12        4.70       12.25     11.30 o 
   6  -1  12      265.94      261.89     34.86 o 
   7  -1  12      161.48      160.15     29.20 o 
  -2   0  12       42.34       25.44     16.02 o 
  -1   0  12      479.65      495.52     48.99 o 
   0   0  12      155.20      155.44     28.26 o 
   1   0  12       12.42       16.96     13.19 o 
   2   0  12      512.75      584.08     44.28 o 
   3   0  12       29.32       41.45     15.07 o 
   4   0  12       34.56       43.33     10.86 o 
   5   0  12      125.65      166.55     27.32 o 
   6   0  12       34.84       65.00     17.90 o 
   7   0  12      125.21      164.86     29.20 o 
   8   0  12      234.26      263.78     38.62 o 
  -2   1  12      282.64      327.84     41.45 o 
  -1   1  12       15.90       23.55     14.13 o 
   0   1  12      200.19      260.01     35.80 o 
   1   1  12      476.97      462.55     45.22 o 
   2   1  12      128.26      125.29     24.49 o 
   3   1  12      896.67      949.60     57.47 o 
   4   1  12        1.09        9.89      7.33 o 
   5   1  12       51.57       51.45     10.18 o 
   6   1  12       56.46       78.55     18.37 o 
   7   1  12      105.33      143.19     27.32 o 
   8   1  12        9.14       37.68     16.96 o 
  -2   2  12       34.60       66.89     19.78 o 
  -1   2  12      303.52      330.66     41.45 o 
   0   2  12      319.29      328.78     40.51 o 
   1   2  12       39.79       64.06     18.84 o 
   2   2  12      267.34      273.20     35.80 o 
   3   2  12      441.40      510.60     40.51 o 
   4   2  12      105.04      101.61     14.61 o 
   5   2  12       92.81      110.22     24.49 o 
   6   2  12       63.99       63.15     11.53 o 
   7   2  12       24.94       19.78     13.19 o 
   8   2  12       79.78      105.51     24.49 o 
  -1   3  12       42.41       65.94     18.84 o 
   0   3  12       84.51       72.54     19.78 o 
   1   3  12      323.13      287.33     37.68 o 
   2   3  12       15.53       27.32     14.13 o 
   3   3  12      251.22      294.86     36.74 o 
   4   3  12      258.31      257.94     23.95 o 
   5   3  12       34.26       22.87      9.50 o 
   6   3  12      157.56      144.08     16.98 o 
   7   3  12       54.94       54.85     12.72 o 
   0   4  12      406.27      425.81     47.10 o 
   1   4  12       92.80      136.60     26.38 o 
   2   4  12      200.87      183.70     30.15 o 
   3   4  12       53.38       76.31     20.73 o 
   4   4  12       35.92       64.02     12.98 o 
   5   4  12      172.69      170.15     20.31 o 
   6   4  12       71.40       93.55     16.49 o 
   7   4  12       34.90       38.07     11.27 o 
   1   5  12      207.27      280.73     38.62 o 
   2   5  12        0.64        3.77     11.30 o 
   3   5  12       92.56      112.11     21.67 o 
   4   5  12      107.40      105.15     15.56 o 
   5   5  12        2.35       32.22      9.93 o 
   6   5  12       86.26      127.94     17.95 o 
   3   6  12       48.33       50.87     17.90 o 
   4   6  12        7.29       43.93     11.27 o 
   1  -3  13      108.95       80.08     20.73 o 
   2  -3  13      167.19      156.38     27.32 o 
   3  -3  13        0.61       21.67     15.07 o 
   5  -3  13       97.55      128.12     25.44 o 
   0  -2  13      333.60      411.68     45.22 o 
   1  -2  13      227.80      232.69     34.86 o 
   2  -2  13       22.09       33.91     16.02 o 
   3  -2  13      276.54      318.42     37.68 o 
   5  -2  13       31.80       50.87     16.96 o 
   6  -2  13       65.32      111.16     23.55 o 
   0  -1  13        0.08        0.00     11.30 o 
   1  -1  13      205.04      223.27     33.91 o 
   2  -1  13      160.86      169.57     28.26 o 
   3  -1  13        5.75        0.00     10.36 o 
   4  -1  13      153.64      169.57     26.38 o 
   5  -1  13      270.09      291.10     35.80 o 
   6  -1  13        0.02       20.73     12.25 o 
   0   0  13      262.26      273.20     37.68 o 
   1   0  13      244.55      262.83     36.74 o 
   2   0  13       64.13       68.77     18.84 o 
   3   0  13      457.31      445.59     44.28 o 
   4   0  13       68.22       92.32     20.73 o 
   5   0  13      116.08      122.13     49.46 o 
   6   0  13      203.64      186.53     31.09 o 
   0   1  13        1.88        0.00     10.36 o 
   1   1  13       64.65       67.83     21.67 o 
   2   1  13       47.85       93.26     20.73 o 
   3   1  13       12.16       30.15     15.07 o 
   4   1  13      542.15      573.71     43.33 o 
   5   1  13       66.78       81.97     13.32 o 
   6   1  13        2.05        5.65     11.30 o 
   0   2  13      293.50      423.93     48.05 o 
   1   2  13      264.75      261.89     36.74 o 
   2   2  13        0.31       24.49     16.02 o 
   3   2  13      143.10      193.12     31.09 o 
   4   2  13       72.48      105.51     21.67 o 
   5   2  13      112.41      142.58     17.57 o 
   6   2  13       56.03      101.35     15.15 o 
   1   3  13      243.19      294.86     39.57 o 
   2   3  13      209.15      236.46     35.80 o 
   3   3  13        0.17       19.78     13.19 o 
   4   3  13      158.74      160.15     28.26 o 
   5   3  13       18.13       16.77     10.31 o 
   6   3  13       28.90       22.45      9.64 o 
   2   4  13       70.02       66.89     19.78 o 
   3   4  13      254.07      275.08     37.68 o 
   4   4  13       59.96       84.79     19.78 o 
   5   4  13       27.27       31.09     15.07 o 
   3   0  14       34.59       69.71     18.84 o 
                                                 
